# Supplementary material for: Tracking the return of Aedes aegypti to Brazil, the major vector of the dengue, chikungunya and Zika viruses
Source: PLoS Negl Trop Dis. 2017 Jul 25;11(7):e0005653. doi: 10.1371/journal.pntd.0005653 (PMC5526527; doi:10.1371/journal.pntd.0005653)
Supplement: S6 Table — Pairwise Fst values between all Brazilian Ae. aegypti populations as estimated by FreeNA [22]. Fst values without correction are shown below diagonal while the FreeNA corrected values are shown above diagonal. All pairwise comparisons were significant (p<0.05) in Arlequin estimates. Population codes are as in S1 Table. (XLSX) [file pntd.0005653.s009.xlsx]

## Sheet: Sheet1
Table S6. Pairwise Fst values for the Brazilian populations
	1.MAR	2.NAT	3.ARA	4.GOI	5.MAC	6.MOS	7.FER	8.TUC	9.GON	10.CA08	11.CA12	12.JAC	13.RIO	14.PRE	15.SAN	16.BRA	17.PAR	18.PAC	19.CLA	20.ITA	21.FOZ	22.FORT	23.CAST	24.BOA	25.BEL	26.TOC	27.PARM	28.MACP	29.CAGR	30.IGU	31.SANR
1.MAR		0.138473	0.121505	0.122541	0.131652	0.138313	0.098465	0.033296	0.096179	0.123144	0.102749	0.157103	0.133873	0.142104	0.111769	0.132806	0.129111	0.16274	0.125867	0.12685	0.133638	0.146256	0.04473	0.203006	0.029187	0.079936	0.115325	0.014884	0.172076	0.119042	0.074416
2.NAT	0.141244		0.130364	0.124248	0.09099	0.11889	0.063132	0.117422	0.051314	0.080302	0.06758	0.054898	0.048252	0.115297	0.131927	0.176125	0.087743	0.245739	0.11006	0.122868	0.118048	0.09231	0.124023	0.207957	0.15255	0.102173	0.010602	0.130696	0.104293	0.047299	0.125978
3.ARA	0.127541	0.136017		0.179805	0.129655	0.030889	0.060933	0.144306	0.116534	0.148737	0.148891	0.163788	0.143973	0.151538	0.104257	0.160345	0.114291	0.222434	0.135376	0.171737	0.171454	0.072602	0.119725	0.233985	0.15148	0.152863	0.111597	0.127309	0.17717	0.146414	0.181735
4.GOI	0.126879	0.12356	0.180092		0.178766	0.195652	0.130736	0.1446	0.111494	0.167845	0.076522	0.162985	0.153146	0.056964	0.117678	0.171484	0.126831	0.209061	0.077623	0.171319	0.09155	0.174501	0.107225	0.267776	0.162721	0.057566	0.095488	0.14089	0.087944	0.130163	0.153856
5.MAC	0.137224	0.092434	0.141604	0.181614		0.17855	0.094908	0.118169	0.074138	0.075412	0.100064	0.102365	0.054789	0.137747	0.170448	0.196102	0.1357	0.262041	0.13359	0.137892	0.146071	0.138902	0.151268	0.245618	0.130121	0.125017	0.083092	0.133377	0.166446	0.064958	0.143119
6.MOS	0.143508	0.120604	0.033874	0.201214	0.187478		0.069193	0.149215	0.127564	0.167164	0.165133	0.15955	0.141064	0.176653	0.114734	0.204097	0.113691	0.237086	0.164895	0.186875	0.197432	0.035624	0.151117	0.252909	0.182037	0.191194	0.116786	0.143875	0.202723	0.146514	0.183333
7.FER	0.104518	0.061186	0.058725	0.128277	0.098816	0.069282		0.095627	0.060912	0.0847	0.089674	0.090411	0.077033	0.121484	0.116383	0.141354	0.094111	0.209211	0.106955	0.113976	0.118863	0.06964	0.104481	0.241289	0.100948	0.111039	0.046195	0.101559	0.135493	0.075392	0.146488
8.TUC	0.033346	0.115511	0.155072	0.146477	0.111307	0.155084	0.096527		0.100857	0.117813	0.100022	0.145563	0.115617	0.173957	0.162428	0.19141	0.142276	0.207362	0.160674	0.154093	0.16845	0.146675	0.084489	0.211888	0.045346	0.102829	0.104609	0.044822	0.194022	0.102446	0.065702
9.GON	0.09519	0.05586	0.124115	0.10416	0.077093	0.136273	0.059866	0.095007		0.059947	0.033376	0.045204	0.03709	0.066751	0.078177	0.122213	0.054347	0.195889	0.076102	0.098187	0.081156	0.099752	0.104378	0.184682	0.093637	0.057628	0.044597	0.093129	0.077543	0.033002	0.116077
10.CA08	0.123641	0.084967	0.157578	0.163344	0.071305	0.174417	0.080431	0.111467	0.06278		0.046666	0.06536	0.048317	0.147379	0.167404	0.17091	0.152268	0.261172	0.115479	0.140341	0.151973	0.157251	0.125077	0.281698	0.140305	0.10895	0.076328	0.128812	0.154151	0.040794	0.164375
11.CA12	0.105963	0.069178	0.15542	0.07643	0.102781	0.172143	0.088287	0.099704	0.031235	0.047248		0.057254	0.052311	0.075245	0.107673	0.143021	0.093768	0.18252	0.062363	0.090291	0.089346	0.148015	0.076728	0.193502	0.10428	0.033985	0.05162	0.100706	0.083594	0.042982	0.129548
12.JAC	0.161374	0.055215	0.169429	0.162206	0.104424	0.162396	0.089871	0.144498	0.049723	0.07182	0.056789		0.043283	0.125675	0.162223	0.168288	0.122686	0.250535	0.104884	0.112108	0.12823	0.164902	0.132026	0.220843	0.163887	0.087828	0.058688	0.153511	0.130542	0.037563	0.143666
13.RIO	0.136276	0.044592	0.144949	0.152165	0.056766	0.138217	0.070715	0.109888	0.041233	0.050538	0.054277	0.042479		0.105126	0.133872	0.179135	0.098652	0.214072	0.113631	0.123243	0.11379	0.116924	0.128783	0.211949	0.129968	0.093784	0.046052	0.128852	0.126325	0.009031	0.158616
14.PRE	0.155799	0.123984	0.1615	0.057015	0.150261	0.195317	0.128729	0.187789	0.068895	0.153756	0.082578	0.134322	0.114293		0.07172	0.154769	0.087903	0.190422	0.073665	0.153027	0.036949	0.136937	0.126155	0.228444	0.155625	0.078821	0.091924	0.142825	0.035394	0.100745	0.186142
15.SAN	0.118686	0.136832	0.111676	0.119023	0.178345	0.125776	0.120099	0.16923	0.079181	0.170866	0.111478	0.168115	0.136764	0.076766		0.136221	0.063646	0.143707	0.075686	0.134771	0.09208	0.093283	0.10181	0.158983	0.132119	0.107356	0.120769	0.115539	0.126296	0.132935	0.159202
16.BRA	0.141108	0.182382	0.16912	0.182539	0.207029	0.213283	0.146258	0.202844	0.131293	0.17705	0.148558	0.173049	0.177376	0.166947	0.14871		0.161024	0.220246	0.127037	0.162149	0.111494	0.224579	0.113835	0.253243	0.13457	0.131834	0.134748	0.140667	0.205089	0.164044	0.185028
17.PAR	0.137482	0.09148	0.128352	0.131648	0.142486	0.123673	0.101306	0.148583	0.056593	0.153252	0.093419	0.12415	0.096317	0.098408	0.068642	0.169938		0.232701	0.082424	0.135292	0.120034	0.073296	0.125981	0.207088	0.137653	0.095325	0.078953	0.121647	0.091038	0.114484	0.146016
18.PAC	0.165021	0.249649	0.22555	0.205822	0.26945	0.241334	0.214716	0.208158	0.194315	0.265941	0.186582	0.259088	0.221312	0.202314	0.144588	0.23246	0.235761		0.167063	0.139503	0.154759	0.238344	0.149363	0.132544	0.147912	0.185651	0.207984	0.170449	0.266853	0.215584	0.202738
19.CLA	0.124193	0.110341	0.134664	0.077138	0.141488	0.16604	0.106804	0.159969	0.073547	0.11544	0.06217	0.105629	0.114533	0.077839	0.073802	0.127302	0.078701	0.167868		0.117878	0.076015	0.152872	0.082778	0.215888	0.14719	0.061161	0.088674	0.13821	0.116006	0.108199	0.147697
20.ITA	0.13132	0.134669	0.183499	0.167524	0.149078	0.199847	0.125891	0.15243	0.101402	0.15194	0.097687	0.124522	0.138641	0.162584	0.138756	0.169698	0.137108	0.142064	0.120697		0.113326	0.175109	0.10597	0.134512	0.111787	0.105235	0.106413	0.126017	0.167676	0.130985	0.110525
21.FOZ	0.138396	0.123305	0.177783	0.093837	0.155474	0.207466	0.12609	0.172909	0.086524	0.160964	0.095976	0.134546	0.118746	0.043251	0.098392	0.118923	0.128788	0.158209	0.075171	0.121598		0.172999	0.106136	0.196306	0.124019	0.08606	0.081171	0.133742	0.0945	0.116293	0.169228
22.FORT	0.15102	0.089317	0.071766	0.173411	0.140948	0.032904	0.066217	0.147633	0.0996	0.15412	0.147957	0.163314	0.110108	0.145647	0.092866	0.230924	0.077785	0.23893	0.151864	0.183964	0.18038		0.166607	0.225995	0.164948	0.179015	0.098383	0.134289	0.154364	0.134585	0.173144
23.CAST	0.044129	0.124357	0.118084	0.102775	0.15108	0.151218	0.102899	0.083403	0.100928	0.123636	0.071414	0.132553	0.125494	0.131654	0.10262	0.116268	0.125511	0.146085	0.07083	0.104378	0.10406	0.167701		0.186139	0.071186	0.044398	0.090647	0.072081	0.157998	0.112216	0.097174
24.BOA	0.213255	0.21338	0.247479	0.272704	0.248413	0.261255	0.248165	0.216366	0.188981	0.286714	0.20219	0.227608	0.214374	0.246489	0.164513	0.272818	0.214806	0.140907	0.22228	0.136237	0.206705	0.224608	0.190125		0.181507	0.205064	0.19852	0.186111	0.269612	0.221101	0.150674
25.BEL	0.030176	0.152947	0.156382	0.165102	0.124997	0.188494	0.105589	0.043738	0.089251	0.137729	0.104055	0.164094	0.126766	0.165682	0.137831	0.14017	0.143789	0.147371	0.141678	0.111612	0.123679	0.172143	0.069604	0.186084		0.096098	0.118056	0.027186	0.191833	0.125261	0.101477
26.TOC	0.084999	0.111178	0.161974	0.053721	0.135161	0.205409	0.114857	0.106911	0.058966	0.118631	0.035267	0.094961	0.10552	0.085284	0.114303	0.143138	0.104328	0.189199	0.059803	0.108036	0.091319	0.189689	0.0434	0.216859	0.097489		0.072206	0.090475	0.084091	0.086124	0.105275
27.PARM	0.123769	0.00927	0.117594	0.100889	0.091013	0.119499	0.048118	0.10683	0.05351	0.084355	0.057024	0.059737	0.044857	0.1073	0.133477	0.140254	0.086931	0.219101	0.092581	0.122025	0.088523	0.099891	0.093817	0.208943	0.122955	0.085076		0.108612	0.096426	0.046863	0.123723
28.MACP	0.01554	0.130725	0.13206	0.141733	0.13524	0.147162	0.104868	0.043193	0.090466	0.129173	0.101265	0.155602	0.127953	0.15334	0.119566	0.147325	0.128938	0.170817	0.134765	0.130535	0.137447	0.135222	0.070146	0.192364	0.028049	0.094578	0.113614		0.155961	0.120955	0.089468
29.CAGR	0.174523	0.107056	0.186068	0.081518	0.168665	0.21658	0.136664	0.196107	0.072069	0.15407	0.081291	0.128925	0.123879	0.029424	0.128076	0.211037	0.097547	0.26636	0.111645	0.166415	0.096372	0.160166	0.1538	0.27891	0.191763	0.079096	0.099812	0.157513		0.118732	0.202192
30.IGU	0.122892	0.048013	0.154908	0.131384	0.065601	0.154666	0.077076	0.097635	0.03466	0.038217	0.042541	0.038987	0.009443	0.11102	0.141329	0.171966	0.1205	0.223006	0.110948	0.144732	0.12518	0.136092	0.114167	0.226104	0.126585	0.094099	0.05338	0.123643	0.116477		0.144273
31.SANR	0.075483	0.128876	0.188149	0.157042	0.142964	0.186275	0.155565	0.065521	0.11429	0.164296	0.133007	0.148981	0.161702	0.202998	0.163364	0.195668	0.153162	0.206214	0.151761	0.11041	0.175358	0.177326	0.099748	0.152501	0.102538	0.112126	0.131121	0.089255	0.208247	0.147477
