# Supplementary material for: Tracking the return of Aedes aegypti to Brazil, the major vector of the dengue, chikungunya and Zika viruses
Source: PLoS Negl Trop Dis. 2017 Jul 25;11(7):e0005653. doi: 10.1371/journal.pntd.0005653 (PMC5526527; doi:10.1371/journal.pntd.0005653)
Supplement: S1 Appendix — (XLSX) [file pntd.0005653.s016.xlsx]

## Sheet: Sheet1
Species	Sample ID	Population	Country	AC1	AC2	AC4	AC5	CT2	AG1	AG2	AG5	A1	A9	B2	B3
aegypti	Ma1	Maraba	Brazil	199	199	184	186	128	128	159	160	184	188	115	121	119	119	168	168	156	168	182	191	95	113	166	172
aegypti	Ma10	Maraba	Brazil	197	209	184	188	128	128	158	158	184	194	119	119	115	119	176	178	156	162	191	191	113	113	166	166
aegypti	Ma11	Maraba	Brazil	197	209	188	188	128	128	158	158	188	188	115	121	115	115	176	178	168	168	191	191	113	113	166	166
aegypti	Ma12	Maraba	Brazil	199	201	188	188	128	128	158	158	184	188	115	119	135	135	166	170	168	168	188	188	113	113	166	172
aegypti	Ma13	Maraba	Brazil	209	209	188	188	128	128	158	160	184	184	119	119	119	119	176	178	162	162	188	188	95	113	166	166
aegypti	Ma14	Maraba	Brazil	201	209	188	188	130	130	158	158	184	188	115	119	119	137	168	178	168	168	188	188	95	113	172	172
aegypti	Ma15	Maraba	Brazil	197	209	184	184	130	130	152	158	188	188	121	121	119	119	176	176	168	168	188	188	113	113	166	172
aegypti	Ma16	Maraba	Brazil	201	209	188	188	130	130	152	158	184	194	115	121	119	155	176	176	162	168	188	188	113	113	166	166
aegypti	Ma17	Maraba	Brazil	197	209	184	188	128	130	158	159	184	194	117	119	119	137	168	178	156	168	191	191	113	113	166	172
aegypti	Ma18	Maraba	Brazil	209	209	188	188	128	128	158	160	188	188	119	119	119	145	168	176	156	168	188	188	113	113	166	172
aegypti	Ma19	Maraba	Brazil	195	197	184	184	128	128	158	160	184	184	119	119	119	135	166	176	168	168	191	191	113	113	166	172
aegypti	Ma2	Maraba	Brazil	197	209	188	188	130	130	158	158	188	188	115	121	115	119	168	178	162	168	188	191	113	113	172	172
aegypti	Ma20	Maraba	Brazil	209	209	188	188	128	128	158	160	184	188	115	121	115	115	176	176	168	168	188	188	113	113	166	172
aegypti	Ma21	Maraba	Brazil	197	209	188	188	130	130	159	160	184	188	117	119	119	131	168	176	156	168	188	188	113	113	166	166
aegypti	Ma22	Maraba	Brazil	209	209	184	188	130	130	158	160	184	188	115	119	117	131	168	176	162	168	191	191	113	113	166	166
aegypti	Ma23	Maraba	Brazil	209	209	184	188	128	130	160	160	188	188	117	119	119	119	168	178	162	162	182	188	113	113	166	166
aegypti	Ma24	Maraba	Brazil	209	209	186	188	128	128	158	160	184	188	115	121	135	143	176	178	168	168	188	194	113	113	166	172
aegypti	Ma25	Maraba	Brazil	197	199	188	188	128	130	158	158	184	184	117	121	115	119	168	178	156	162	188	191	113	113	166	172
aegypti	Ma26	Maraba	Brazil	209	209	188	188	128	130	152	158	188	188	121	121	115	145	166	178	162	168	188	188	113	113	166	175
aegypti	Ma27	Maraba	Brazil	197	197	186	188	128	130	158	160	184	184	121	121	119	119	176	178	168	168	188	194	113	113	172	172
aegypti	Ma28	Maraba	Brazil	197	209	184	184	128	130	158	158	188	188	121	121	115	119	176	178	168	168	188	194	113	113	166	172
aegypti	Ma29	Maraba	Brazil	197	209	184	188	128	128	158	158	184	188	115	121	119	119	178	178	156	168	191	191	113	113	166	172
aegypti	Ma3	Maraba	Brazil	209	209	188	188	128	130	158	160	188	194	119	121	119	119	168	176	162	162	188	191	113	113	166	172
aegypti	Ma30	Maraba	Brazil	197	209	188	188	128	130	158	160	184	184	119	119	119	119	178	178	162	168	188	194	95	113	166	166
aegypti	Ma31	Maraba	Brazil	197	197	188	188	128	128	158	159	184	188	119	121	119	135	166	172	156	168	188	191	113	113	166	166
aegypti	Ma32	Maraba	Brazil	209	209	188	188	128	130	158	159	188	188	115	119	119	135	172	176	168	168	182	188	95	95	166	172
aegypti	Ma33	Maraba	Brazil	199	199	188	188	128	128	158	160	188	188	121	121	115	115	170	176	168	171	188	191	113	113	166	172
aegypti	Ma34	Maraba	Brazil	197	209	186	188	128	130	159	160	188	188	121	121	115	119	168	176	156	162	188	194	95	113	172	172
aegypti	Ma35	Maraba	Brazil	197	209	188	188	128	130	158	158	184	188	117	119	119	119	178	178	156	162	191	191	113	113	166	172
aegypti	Ma36	Maraba	Brazil	197	209	188	188	128	130	158	158	184	194	121	121	119	135	178	178	162	168	188	191	113	113	166	172
aegypti	Ma37	Maraba	Brazil	199	209	184	188	128	128	158	160	188	194	115	119	131	137	178	178	168	168	182	188	95	113	166	172
aegypti	Ma38	Maraba	Brazil	197	199	188	188	130	130	159	160	188	188	119	121	117	137	166	168	162	168	191	191	113	113	166	166
aegypti	Ma39	Maraba	Brazil	209	209	184	188	130	130	158	159	184	188	119	121	119	119	168	176	156	162	188	191	113	113	166	172
aegypti	Ma4	Maraba	Brazil	209	209	186	188	128	128	158	160	184	184	115	119	119	155	168	172	162	168	194	194	95	113	166	172
aegypti	Ma40	Maraba	Brazil	209	209	188	188	130	130	159	160	184	188	121	121	115	143	178	178	162	168	188	191	113	113	166	172
aegypti	Ma41	Maraba	Brazil	197	209	184	188	128	130	158	158	184	188	119	121	119	135	178	178	162	168	188	191	113	113	166	172
aegypti	Ma42	Maraba	Brazil	197	209	184	188	128	130	158	160	184	194	119	119	115	135	176	178	168	168	188	188	95	113	166	166
aegypti	Ma43	Maraba	Brazil	199	209	188	188	128	128	158	160	184	188	115	119	119	119	168	178	162	162	188	194	113	113	166	166
aegypti	Ma44	Maraba	Brazil	199	209	184	188	128	128	158	159	188	188	115	121	119	135	176	178	162	168	182	191	113	113	166	172
aegypti	Ma45	Maraba	Brazil	197	197	184	188	130	130	158	159	184	188	115	121	115	119	178	178	168	168	188	188	113	113	166	172
aegypti	Ma46	Maraba	Brazil	209	209	184	184	128	128	158	160	184	184	119	119	129	131	166	178	168	168	191	191	113	113	166	166
aegypti	Ma47	Maraba	Brazil	209	209	188	188	128	130	158	160	194	194	121	121	115	135	166	176	162	168	191	191	113	113	166	172
aegypti	Ma48	Maraba	Brazil	197	209	188	188	128	128	158	160	184	188	121	121	115	115	170	178	162	162	188	188	95	113	166	166
aegypti	Ma5	Maraba	Brazil	197	197	188	188	130	130	152	158	188	194	115	121	119	153	176	176	168	168	188	191	113	113	166	166
aegypti	Ma6	Maraba	Brazil	199	209	184	188	128	130	159	160	184	188	119	121	115	115	176	176	168	168	191	191	113	113	166	172
aegypti	Ma7	Maraba	Brazil	209	209	188	188	128	130	158	160	184	188	115	119	119	119	178	178	162	168	191	191	113	113	166	172
aegypti	Ma8	Maraba	Brazil	197	209	184	188	128	130	158	160	184	184	119	121	119	119	178	178	168	168	188	191	113	113	166	172
aegypti	Ma9	Maraba	Brazil	209	209	188	188	128	128	158	158	184	184	119	121	115	115	176	178	168	168	188	191	113	113	166	172
aegypti	Nat1	Natal	Brazil	197	197	188	188	130	130	159	159	184	184	115	117	119	135	168	176	168	168	182	182	113	113	166	175
aegypti	Nat10	Natal	Brazil	197	201	184	188	128	130	159	159	184	184	115	115	119	169	176	178	168	168	182	188	113	113	166	166
aegypti	Nat11	Natal	Brazil	197	201	184	184	128	130	147	159	184	184	115	117	117	155	168	172	162	168	182	182	113	113	166	166
aegypti	Nat12	Natal	Brazil	197	209	188	188	128	130	159	159	184	184	117	121	119	169	168	176	156	162	188	191	113	113	166	166
aegypti	Nat13	Natal	Brazil	197	197	184	188	128	130	159	159	184	184	117	121	119	169	176	176	156	168	182	191	113	113	166	166
aegypti	Nat14	Natal	Brazil	195	209	188	188	128	130	156	159	184	184	121	121	117	119	176	178	162	168	182	188	95	113	166	166
aegypti	Nat15	Natal	Brazil	197	201	184	184	128	128	156	159	184	184	119	121	155	169	168	176	168	171	182	182	113	113	172	172
aegypti	Nat16	Natal	Brazil	201	209	188	188	128	130	159	159	184	184	117	117	119	167	168	168	168	168	182	191	113	113	166	175
aegypti	Nat17	Natal	Brazil	197	197	184	188	130	130	159	159	184	184	117	121	119	169	176	176	156	156	182	188	113	113	166	166
aegypti	Nat18	Natal	Brazil	209	209	184	188	128	130	159	159	184	184	115	121	119	155	172	176	168	171	191	191	113	113	166	172
aegypti	Nat19	Natal	Brazil	197	201	184	188	130	130	147	157	184	188	119	121	117	119	168	176	168	168	188	188	95	113	166	166
aegypti	Nat2	Natal	Brazil	209	209	184	184	128	128	159	159	184	184	115	115	117	119	168	176	156	168	182	182	113	113	166	166
aegypti	Nat20	Natal	Brazil	201	209	184	186	128	130	156	159	184	184	121	121	155	169	168	176	162	168	188	188	113	113	166	175
aegypti	Nat21	Natal	Brazil	197	201	188	188	128	130	159	159	184	184	117	117	119	119	168	168	168	168	188	191	113	113	166	172
aegypti	Nat22	Natal	Brazil	197	209	188	188	128	130	156	159	184	184	119	121	117	157	168	176	162	168	188	188	95	113	166	166
aegypti	Nat23	Natal	Brazil	201	209	184	184	128	130	159	159	184	184	117	119	117	117	166	168	168	168	188	191	113	113	166	166
aegypti	Nat24	Natal	Brazil	197	197	184	184	128	128	159	159	184	184	117	121	119	143	168	176	168	168	188	188	113	113	166	166
aegypti	Nat25	Natal	Brazil	197	201	184	184	128	130	159	159	184	184	115	115	117	119	168	168	168	168	182	191	113	113	166	166
aegypti	Nat26	Natal	Brazil	197	197	184	184	128	130	159	159	184	184	117	121	153	157	168	176	168	168	182	182	113	113	166	175
aegypti	Nat27	Natal	Brazil	209	209	184	188	128	128	156	159	184	184	117	119	119	119	168	178	168	168	188	191	95	113	166	166
aegypti	Nat28	Natal	Brazil	197	201	184	188	130	130	147	157	184	188	119	121	117	119	168	176	168	168	182	188	95	113	166	166
aegypti	Nat29	Natal	Brazil	197	209	188	188	128	130	159	159	184	184	117	119	117	119	176	176	162	168	182	191	113	113	166	172
aegypti	Nat3	Natal	Brazil	197	209	184	184	128	130	156	159	184	184	115	117	119	171	168	176	168	168	182	182	95	113	166	166
aegypti	Nat30	Natal	Brazil	201	209	184	188	128	130	159	159	184	184	121	121	119	119	168	168	156	168	188	188	113	113	166	175
aegypti	Nat31	Natal	Brazil	201	209	188	188	128	130	156	159	184	184	117	121	117	169	168	176	168	168	188	188	95	95	166	172
aegypti	Nat32	Natal	Brazil	201	209	184	184	128	130	156	159	184	184	117	119	155	155	168	176	156	162	182	188	113	113	166	166
aegypti	Nat33	Natal	Brazil	209	209	184	186	128	130	147	159	184	188	121	121	119	155	172	176	162	168	188	188	113	113	166	166
aegypti	Nat34	Natal	Brazil	197	209	184	188	128	130	156	159	184	184	121	121	117	169	168	176	168	168	182	191	95	113	166	166
aegypti	Nat35	Natal	Brazil	197	209	184	184	128	128	159	159	184	184	117	121	119	153	176	176	162	168	188	188	113	113	166	166
aegypti	Nat36	Natal	Brazil	209	209	184	188	128	130	147	159	184	188	119	121	117	167	168	176	162	168	188	188	113	113	166	166
aegypti	Nat37	Natal	Brazil	197	201	184	188	128	130	159	159	184	184	121	121	119	119	168	168	162	168	188	188	113	113	166	166
aegypti	Nat38	Natal	Brazil	197	197	184	188	128	130	156	159	184	184	115	117	119	155	168	168	162	168	182	188	113	113	166	166
aegypti	Nat39	Natal	Brazil	201	209	184	188	128	128	156	159	184	184	117	117	119	167	168	168	168	168	182	191	113	113	166	175
aegypti	Nat4	Natal	Brazil	209	209	184	188	128	128	159	159	184	184	121	121	117	117	168	176	162	168	182	191	113	113	166	166
aegypti	Nat40	Natal	Brazil	197	209	184	188	130	130	156	159	184	184	119	121	117	169	168	176	168	168	182	188	95	113	166	166
aegypti	Nat41	Natal	Brazil	201	209	184	188	128	128	156	159	184	184	115	121	119	119	168	176	156	168	188	188	113	113	166	166
aegypti	Nat42	Natal	Brazil	209	209	184	188	128	128	156	159	184	184	117	121	117	167	168	178	168	168	182	188	113	113	166	172
aegypti	Nat43	Natal	Brazil	209	209	184	188	128	130	156	159	184	184	117	119	119	119	168	168	162	168	188	188	95	113	166	175
aegypti	Nat44	Natal	Brazil	209	211	184	188	128	130	147	159	184	184	117	119	117	119	172	176	162	168	182	182	113	113	166	175
aegypti	Nat45	Natal	Brazil	197	201	184	188	128	128	159	159	184	184	117	117	119	119	176	176	162	168	182	188	113	113	166	172
aegypti	Nat46	Natal	Brazil	197	201	184	188	128	128	159	159	184	184	115	117	119	155	168	176	168	168	182	182	113	113	166	166
aegypti	Nat47	Natal	Brazil	197	209	186	188	130	130	159	159	184	184	117	117	119	135	168	168	162	168	188	188	113	113	166	166
aegypti	Nat5	Natal	Brazil	201	209	184	188	128	130	156	156	184	184	117	121	117	119	168	168	162	168	188	188	113	113	166	166
aegypti	Nat6	Natal	Brazil	209	209	188	188	130	130	156	156	184	184	115	117	155	157	168	168	162	168	188	188	113	113	166	172
aegypti	Nat7	Natal	Brazil	197	209	184	188	130	130	156	156	184	184	115	119	117	171	168	176	162	168	182	188	113	113	166	166
aegypti	Nat8	Natal	Brazil	201	209	184	188	128	128	156	159	184	184	117	121	119	169	168	168	162	168	182	188	113	113	166	175
aegypti	Nat9	Natal	Brazil	201	209	188	188	128	128	159	159	184	188	117	117	117	119	176	176	168	168	188	191	113	113	175	175
aegypti	Ara1	Aracaju	Brazil	197	209	-9	-9	128	128	157	160	184	184	115	121	119	119	166	176	162	168	182	188	113	113	166	172
aegypti	Ara10	Aracaju	Brazil	197	209	184	186	128	130	160	160	184	188	121	121	119	119	166	176	162	168	-9	-9	113	113	166	172
aegypti	Ara11	Aracaju	Brazil	197	209	188	188	128	128	160	160	184	184	121	121	119	169	168	176	168	168	191	191	113	113	166	166
aegypti	Ara12	Aracaju	Brazil	197	209	186	188	128	128	157	160	184	184	115	121	119	161	176	176	162	168	-9	-9	113	113	166	166
aegypti	Ara13	Aracaju	Brazil	-9	-9	188	188	128	130	160	160	184	184	119	121	117	159	168	176	162	168	182	188	113	113	166	166
aegypti	Ara14	Aracaju	Brazil	209	209	186	188	128	128	160	160	184	184	121	121	163	167	176	176	162	168	182	188	113	113	166	166
aegypti	Ara15	Aracaju	Brazil	197	197	188	188	128	128	157	160	184	184	115	121	119	159	166	176	162	168	188	188	113	113	166	172
aegypti	Ara16	Aracaju	Brazil	197	209	184	188	128	130	157	160	184	184	117	117	119	119	166	168	162	168	191	191	113	113	166	166
aegypti	Ara17	Aracaju	Brazil	209	209	184	186	128	128	160	160	184	188	119	121	115	159	176	178	162	168	182	188	113	113	166	166
aegypti	Ara18	Aracaju	Brazil	197	201	184	188	128	130	160	160	184	184	121	121	119	167	176	176	162	168	-9	-9	113	113	166	166
aegypti	Ara19	Aracaju	Brazil	197	197	186	188	128	130	160	160	184	184	115	121	119	119	168	176	168	168	182	182	95	113	166	166
aegypti	Ara2	Aracaju	Brazil	197	209	186	188	128	128	160	160	184	184	119	121	115	145	176	176	158	168	182	188	113	113	166	166
aegypti	Ara20	Aracaju	Brazil	197	209	186	188	130	130	160	160	184	184	115	121	143	167	176	178	158	168	191	191	113	113	166	166
aegypti	Ara21	Aracaju	Brazil	197	209	186	186	128	130	160	160	184	184	119	121	119	119	166	176	162	162	-9	-9	113	113	166	166
aegypti	Ara22	Aracaju	Brazil	197	209	184	186	128	128	160	160	184	184	117	121	119	119	176	176	168	168	182	182	113	113	166	166
aegypti	Ara23	Aracaju	Brazil	197	197	188	188	128	130	160	160	184	184	121	121	143	157	178	178	162	162	182	191	113	113	166	166
aegypti	Ara24	Aracaju	Brazil	197	197	-9	-9	128	128	160	160	184	184	121	121	119	119	174	176	158	162	-9	-9	113	113	166	166
aegypti	Ara3	Aracaju	Brazil	197	197	186	188	128	128	159	159	184	184	117	119	117	119	176	176	168	168	182	182	113	113	166	166
aegypti	Ara4	Aracaju	Brazil	197	197	188	188	128	130	160	160	184	184	115	121	-9	-9	176	178	162	168	182	188	113	113	166	172
aegypti	Ara5	Aracaju	Brazil	197	209	-9	-9	128	130	157	160	184	184	115	121	119	161	166	176	168	168	188	191	113	113	166	172
aegypti	Ara6	Aracaju	Brazil	201	209	188	188	128	130	160	160	184	184	121	121	143	167	166	168	158	168	188	188	95	113	166	166
aegypti	Ara7	Aracaju	Brazil	197	209	186	188	128	130	159	159	184	184	117	119	-9	-9	168	176	162	168	182	182	113	113	166	166
aegypti	Ara8	Aracaju	Brazil	197	209	188	188	128	128	160	160	184	184	121	121	115	161	176	176	158	162	182	188	113	113	166	166
aegypti	Ara9	Aracaju	Brazil	201	209	186	186	128	128	160	160	184	184	119	121	115	119	168	178	162	162	188	188	113	113	166	166
aegypti	Goi1	Goiania	Brazil	209	209	186	186	130	130	148	157	188	188	121	121	117	119	168	176	156	168	188	188	113	113	166	175
aegypti	Goi10	Goiania	Brazil	209	209	186	188	128	130	156	159	184	188	119	119	117	119	168	168	156	156	191	191	113	113	166	166
aegypti	Goi11	Goiania	Brazil	209	209	184	186	130	130	147	147	184	188	119	121	117	117	168	176	156	168	188	188	113	113	175	175
aegypti	Goi12	Goiania	Brazil	209	209	184	184	128	128	159	159	184	184	-9	-9	139	157	168	178	156	168	188	191	113	113	166	175
aegypti	Goi13	Goiania	Brazil	209	209	186	188	128	130	160	160	184	184	119	121	117	119	168	168	156	168	191	191	113	113	166	175
aegypti	Goi14	Goiania	Brazil	197	201	-9	-9	128	128	160	160	184	184	119	121	119	119	168	168	168	168	191	191	95	113	166	166
aegypti	Goi15	Goiania	Brazil	201	209	186	186	128	128	157	157	188	188	119	119	119	157	168	178	156	168	-9	-9	113	113	166	166
aegypti	Goi16	Goiania	Brazil	197	209	184	184	130	130	147	147	184	188	117	121	117	143	168	168	168	168	182	188	113	113	175	175
aegypti	Goi17	Goiania	Brazil	195	209	-9	-9	128	130	157	160	184	184	-9	-9	115	117	168	176	168	168	191	191	95	113	172	172
aegypti	Goi18	Goiania	Brazil	209	209	184	186	128	130	147	156	188	188	119	121	117	149	168	168	168	168	188	188	113	113	175	175
aegypti	Goi2	Goiania	Brazil	209	209	186	188	128	130	159	160	184	184	119	121	117	119	168	172	156	168	191	191	113	113	175	175
aegypti	Goi20	Goiania	Brazil	209	209	184	186	128	130	159	159	184	184	117	121	119	119	168	176	156	168	191	191	113	113	175	175
aegypti	Goi21	Goiania	Brazil	209	209	186	188	128	130	156	158	188	188	119	121	119	119	168	172	168	168	188	191	113	113	166	175
aegypti	Goi22	Goiania	Brazil	201	209	186	186	128	128	157	160	184	188	119	119	117	157	168	178	158	168	191	191	113	113	166	166
aegypti	Goi23	Goiania	Brazil	209	209	-9	-9	128	128	148	157	184	184	119	121	117	119	168	168	156	168	-9	-9	113	113	166	166
aegypti	Goi24	Goiania	Brazil	201	209	186	188	128	130	156	158	184	188	119	119	117	119	168	172	156	168	188	188	95	113	166	166
aegypti	Goi3	Goiania	Brazil	197	209	186	186	128	130	159	159	184	184	121	121	119	119	168	178	156	168	188	191	113	113	166	175
aegypti	Goi4	Goiania	Brazil	197	201	184	188	128	128	160	160	184	184	119	121	155	161	168	168	156	168	191	191	95	113	166	175
aegypti	Goi5	Goiania	Brazil	209	209	188	188	128	128	159	159	184	184	119	121	117	139	168	168	156	168	188	191	95	113	-9	-9
aegypti	Goi6	Goiania	Brazil	209	209	186	186	128	130	159	159	184	184	119	119	119	155	176	176	168	168	191	191	113	113	175	175
aegypti	Goi7	Goiania	Brazil	209	209	184	186	128	130	148	160	184	184	117	119	117	117	168	168	156	168	188	191	113	113	166	175
aegypti	Goi8	Goiania	Brazil	201	209	184	186	128	130	160	160	184	188	119	121	119	119	168	168	168	168	191	191	95	113	166	166
aegypti	Goi9	Goiania	Brazil	209	209	186	186	128	130	159	159	184	184	121	121	119	119	168	178	156	168	188	188	113	113	166	166
aegypti	Mac1	Maceio	Brazil	209	209	186	188	128	128	160	160	184	184	117	121	119	119	178	178	162	168	188	188	113	113	172	172
aegypti	Mac10	Maceio	Brazil	197	197	186	188	128	128	159	159	184	184	115	117	115	119	176	178	168	168	188	188	113	113	172	172
aegypti	Mac11	Maceio	Brazil	197	197	184	186	128	128	159	159	184	184	117	121	115	119	178	178	162	162	188	188	113	113	166	172
aegypti	Mac12	Maceio	Brazil	197	197	184	188	128	128	154	159	184	188	117	121	119	119	178	178	168	168	188	188	113	113	166	166
aegypti	Mac13	Maceio	Brazil	197	209	186	188	128	128	159	159	184	184	117	119	119	119	176	178	162	168	191	191	95	113	166	172
aegypti	Mac14	Maceio	Brazil	197	209	188	188	128	128	159	159	184	184	121	121	119	119	176	176	168	168	188	188	113	113	166	172
aegypti	Mac15	Maceio	Brazil	209	209	184	188	128	128	159	159	184	184	117	121	119	119	176	178	162	168	191	191	113	113	166	166
aegypti	Mac16	Maceio	Brazil	197	209	188	188	128	128	159	159	184	184	121	121	119	119	166	176	168	168	182	182	95	113	166	166
aegypti	Mac17	Maceio	Brazil	197	215	184	188	128	128	154	159	184	184	121	121	119	119	176	176	168	168	188	188	95	113	166	166
aegypti	Mac18	Maceio	Brazil	209	209	184	188	128	128	159	159	184	184	121	121	119	119	176	176	162	168	188	191	113	113	166	166
aegypti	Mac19	Maceio	Brazil	197	209	186	188	128	128	154	159	184	184	115	121	119	171	166	178	168	168	182	182	113	113	172	172
aegypti	Mac2	Maceio	Brazil	197	209	186	188	128	128	159	159	184	184	115	117	115	119	176	178	168	168	-9	-9	113	113	172	172
aegypti	Mac20	Maceio	Brazil	197	209	186	188	128	130	159	159	184	184	117	119	119	119	176	178	162	168	182	182	95	113	166	166
aegypti	Mac21	Maceio	Brazil	197	209	184	188	128	128	159	159	184	184	117	117	119	119	176	178	162	168	188	188	113	113	172	172
aegypti	Mac22	Maceio	Brazil	201	209	184	186	128	128	159	159	184	184	115	121	119	119	166	166	162	168	182	188	113	113	166	172
aegypti	Mac23	Maceio	Brazil	197	209	184	188	128	128	159	159	184	184	115	117	119	139	176	176	162	168	191	191	95	113	166	172
aegypti	Mac24	Maceio	Brazil	197	209	186	188	128	128	159	159	184	184	121	121	119	171	166	176	168	168	188	188	113	113	166	172
aegypti	Mac3	Maceio	Brazil	197	209	186	188	128	130	159	159	184	184	117	119	119	139	176	176	162	168	191	191	113	113	166	166
aegypti	Mac4	Maceio	Brazil	197	209	186	188	128	128	159	159	184	184	115	117	119	163	168	178	168	168	-9	-9	113	113	172	172
aegypti	Mac5	Maceio	Brazil	197	209	184	188	128	130	154	159	184	184	115	121	119	119	178	178	162	168	188	188	113	113	166	172
aegypti	Mac6	Maceio	Brazil	197	215	184	186	128	128	159	159	184	184	117	121	119	163	176	176	156	162	191	191	113	113	166	166
aegypti	Mac7	Maceio	Brazil	197	209	186	186	128	128	159	159	184	184	121	121	119	155	172	178	168	168	182	182	113	113	172	172
aegypti	Mac8	Maceio	Brazil	197	209	186	188	128	130	159	159	184	184	121	121	119	119	166	176	168	168	188	188	113	113	172	175
aegypti	Mac9	Maceio	Brazil	197	209	184	184	128	130	147	147	184	188	117	119	119	119	168	176	156	168	188	188	95	113	166	175
aegypti	Mos1	Mossoro	Brazil	197	209	188	188	128	130	160	160	184	184	117	121	133	159	168	176	162	162	188	188	113	113	166	175
aegypti	Mos11	Mossoro	Brazil	209	209	188	188	128	128	160	160	184	184	121	121	131	159	176	176	162	162	182	188	113	113	166	166
aegypti	Mos12	Mossoro	Brazil	197	209	184	184	128	130	157	160	184	184	117	121	155	171	168	176	168	168	182	188	113	113	166	166
aegypti	Mos13	Mossoro	Brazil	-9	-9	184	188	128	130	159	159	184	184	-9	-9	115	115	168	176	162	168	182	188	113	113	166	166
aegypti	Mos15	Mossoro	Brazil	197	209	188	188	128	128	160	160	184	184	121	121	155	167	176	176	162	168	188	188	113	113	166	175
aegypti	Mos16	Mossoro	Brazil	197	209	186	188	130	130	160	160	184	184	121	121	119	169	176	176	162	168	182	188	113	113	166	166
aegypti	Mos17	Mossoro	Brazil	197	209	188	188	128	130	160	160	184	184	117	121	163	171	168	176	168	168	188	188	113	113	166	166
aegypti	Mos18	Mossoro	Brazil	209	209	184	188	128	128	157	160	184	184	121	121	115	167	168	176	168	168	182	182	113	113	166	172
aegypti	Mos19	Mossoro	Brazil	197	209	188	188	128	130	157	160	184	184	115	117	119	171	168	176	162	162	188	188	113	113	166	175
aegypti	Mos2	Mossoro	Brazil	197	209	184	184	128	128	160	160	184	184	115	117	119	173	176	176	162	168	188	188	113	113	166	166
aegypti	Mos20	Mossoro	Brazil	201	209	188	188	130	130	160	160	184	184	121	121	119	157	176	176	162	168	182	182	113	113	166	175
aegypti	Mos21	Mossoro	Brazil	209	209	184	184	128	130	157	160	184	184	117	119	119	167	176	176	162	168	188	188	113	113	166	166
aegypti	Mos22	Mossoro	Brazil	197	197	184	184	128	130	157	160	184	184	117	119	163	169	168	176	162	168	182	188	113	113	166	166
aegypti	Mos23	Mossoro	Brazil	209	209	184	186	128	130	160	160	184	188	121	121	169	173	176	176	162	168	188	188	113	113	166	166
aegypti	Mos24	Mossoro	Brazil	201	209	188	188	128	130	160	160	184	184	121	121	119	155	176	176	162	168	182	182	113	113	166	175
aegypti	Mos3	Mossoro	Brazil	197	209	188	188	128	128	157	160	184	184	121	121	157	159	176	176	162	168	188	188	113	113	166	166
aegypti	Mos5	Mossoro	Brazil	209	209	184	186	128	130	160	160	184	188	121	121	-9	-9	176	176	168	168	182	182	113	113	166	166
aegypti	Mos6	Mossoro	Brazil	197	209	188	188	128	130	155	160	184	184	117	121	119	171	176	176	162	168	182	188	113	113	166	166
aegypti	Mos7	Mossoro	Brazil	195	209	188	188	130	130	155	157	184	184	117	121	119	119	176	176	162	168	182	182	113	113	166	166
aegypti	Mos8	Mossoro	Brazil	197	197	184	188	128	130	160	160	184	184	115	121	117	119	176	176	168	168	182	182	113	113	166	166
aegypti	Mos9	Mossoro	Brazil	209	209	184	188	128	130	160	160	184	188	121	121	167	167	168	176	162	168	188	188	113	113	166	172
aegypti	Fer1	Pau dos Ferros	Brazil	195	209	184	188	128	128	157	160	184	184	117	121	161	167	176	176	168	168	191	191	113	113	166	166
aegypti	Fer13	Pau dos Ferros	Brazil	195	197	186	186	128	128	159	159	184	184	119	119	115	115	176	176	168	168	182	182	113	113	166	166
aegypti	Fer14	Pau dos Ferros	Brazil	197	209	-9	-9	130	130	157	157	184	184	115	117	119	167	176	178	168	171	182	191	113	113	166	166
aegypti	Fer15	Pau dos Ferros	Brazil	197	209	184	188	128	130	159	159	184	184	121	121	119	119	172	176	168	171	191	191	113	113	166	166
aegypti	Fer16	Pau dos Ferros	Brazil	197	209	184	188	128	130	160	160	184	188	121	121	119	167	176	178	171	171	188	191	113	113	166	166
aegypti	Fer19	Pau dos Ferros	Brazil	197	201	186	188	128	130	157	159	184	188	121	121	167	167	176	178	168	168	188	188	113	113	166	166
aegypti	Fer20	Pau dos Ferros	Brazil	197	209	184	188	128	130	159	159	184	184	115	121	119	119	176	176	168	171	182	191	113	113	166	166
aegypti	Fer21	Pau dos Ferros	Brazil	197	197	186	188	130	130	152	159	188	190	121	123	117	153	176	178	168	168	188	188	113	113	166	166
aegypti	Fer22	Pau dos Ferros	Brazil	197	199	184	188	128	128	159	159	184	184	115	121	139	167	176	176	168	168	191	191	113	113	175	175
aegypti	Fer23	Pau dos Ferros	Brazil	197	197	186	186	128	128	160	160	184	184	115	117	153	157	168	178	171	171	-9	-9	113	113	166	166
aegypti	Fer5	Pau dos Ferros	Brazil	197	197	188	188	128	130	160	160	184	188	117	121	117	139	176	178	168	168	-9	-9	113	113	166	175
aegypti	Fer6	Pau dos Ferros	Brazil	197	209	188	188	128	130	160	160	184	184	117	121	119	119	168	176	168	171	182	182	113	113	166	166
aegypti	Fer7	Pau dos Ferros	Brazil	209	209	184	188	128	130	157	160	184	184	115	117	139	153	168	176	-9	-9	188	188	113	113	166	166
aegypti	Fer8	Pau dos Ferros	Brazil	197	197	188	188	128	130	152	159	184	190	115	117	117	167	168	176	168	168	182	182	113	113	166	166
aegypti	Fer9	Pau dos Ferros	Brazil	209	209	184	188	128	130	159	159	184	184	117	121	-9	-9	176	176	168	168	188	188	113	113	175	175
aegypti	Tuc10	Tucurui	Brazil	197	209	188	188	128	130	159	159	184	184	117	121	119	155	176	176	168	168	188	188	113	113	166	166
aegypti	Tuc11	Tucurui	Brazil	-9	-9	186	188	128	130	158	160	188	188	119	121	119	131	168	178	156	168	188	188	113	113	166	172
aegypti	Tuc14	Tucurui	Brazil	197	209	188	188	130	130	159	159	184	184	119	121	115	117	168	176	162	168	188	191	113	113	166	172
aegypti	Tuc16	Tucurui	Brazil	197	209	184	188	128	130	159	161	184	188	115	119	119	135	168	178	158	168	188	191	113	113	166	172
aegypti	Tuc17	Tucurui	Brazil	197	199	184	188	128	130	159	159	184	188	119	121	119	119	176	178	168	168	188	194	113	113	166	172
aegypti	Tuc19	Tucurui	Brazil	209	209	188	188	128	130	159	159	184	184	115	121	115	119	166	178	156	168	188	188	113	113	172	172
aegypti	Tuc2	Tucurui	Brazil	-9	-9	184	188	128	130	159	159	184	188	119	121	115	119	176	178	-9	-9	188	191	113	113	166	172
aegypti	Tuc20	Tucurui	Brazil	197	209	188	188	128	130	158	160	184	188	119	121	117	119	176	178	162	168	188	191	113	113	166	172
aegypti	Tuc21	Tucurui	Brazil	197	209	184	188	128	130	161	161	188	188	119	121	131	157	176	178	168	168	188	188	113	113	166	166
aegypti	Tuc22	Tucurui	Brazil	199	209	188	188	128	130	159	161	188	188	119	121	115	119	178	178	162	162	188	191	113	113	166	166
aegypti	Tuc23	Tucurui	Brazil	209	209	-9	-9	128	130	159	159	184	194	121	121	119	119	-9	-9	168	168	188	188	113	113	172	172
aegypti	Tuc24	Tucurui	Brazil	197	209	188	188	128	130	161	163	184	188	121	121	115	131	176	176	162	168	188	188	113	113	166	166
aegypti	Tuc3	Tucurui	Brazil	197	209	188	188	130	130	158	158	184	194	121	121	119	119	178	178	156	162	188	188	113	113	172	172
aegypti	Tuc4	Tucurui	Brazil	197	199	188	188	128	130	159	161	188	194	119	121	119	119	168	176	156	168	188	188	113	113	166	166
aegypti	Tuc5	Tucurui	Brazil	199	209	184	188	128	130	158	158	184	194	119	121	119	119	166	178	156	168	188	191	113	113	166	172
aegypti	Tuc8	Tucurui	Brazil	197	209	188	188	128	130	159	159	184	184	119	121	117	117	176	178	162	168	188	191	113	113	166	172
aegypti	Tuc9	Tucurui	Brazil	-9	-9	188	188	128	130	161	163	184	188	121	121	115	131	176	176	162	168	188	188	113	113	166	166
aegypti	Gon1	Sao Goncalo	Brazil	197	207	184	188	128	128	156	159	184	184	121	121	119	119	168	178	158	162	188	188	95	113	166	166
aegypti	Gon10	Sao Goncalo	Brazil	209	209	184	188	128	130	156	159	184	188	117	121	115	159	176	178	168	168	191	191	113	113	166	172
aegypti	Gon11	Sao Goncalo	Brazil	209	209	184	184	128	130	159	160	184	184	121	121	115	115	168	176	168	168	191	191	113	113	166	175
aegypti	Gon12	Sao Goncalo	Brazil	-9	-9	186	188	128	130	159	159	184	184	117	121	115	163	174	180	162	168	-9	-9	95	113	166	166
aegypti	Gon13	Sao Goncalo	Brazil	197	209	180	188	128	128	156	159	188	188	117	119	119	159	168	176	162	168	188	188	113	113	166	166
aegypti	Gon14	Sao Goncalo	Brazil	209	209	184	186	128	130	159	159	184	188	117	121	115	163	176	178	168	168	191	191	95	95	166	166
aegypti	Gon15	Sao Goncalo	Brazil	197	209	184	188	128	130	156	159	184	188	117	117	115	115	178	178	168	168	191	191	113	113	160	166
aegypti	Gon16	Sao Goncalo	Brazil	195	197	188	188	128	128	156	159	184	184	117	121	119	119	170	176	168	168	188	188	95	113	166	166
aegypti	Gon17	Sao Goncalo	Brazil	195	209	184	186	128	130	154	159	184	184	119	119	159	167	168	176	162	168	188	188	95	113	166	172
aegypti	Gon18	Sao Goncalo	Brazil	197	209	184	184	128	130	156	159	184	184	121	121	115	119	168	168	168	168	188	188	95	113	166	166
aegypti	Gon19	Sao Goncalo	Brazil	195	197	180	188	128	128	156	159	184	188	121	121	115	159	168	170	168	168	188	188	113	113	160	166
aegypti	Gon2	Sao Goncalo	Brazil	195	209	184	184	128	130	159	159	184	184	121	121	119	119	168	170	162	168	188	188	107	113	166	166
aegypti	Gon20	Sao Goncalo	Brazil	195	209	184	186	128	128	156	159	184	184	117	119	115	119	176	176	162	162	188	188	113	113	166	172
aegypti	Gon3	Sao Goncalo	Brazil	197	209	188	188	128	128	156	159	184	188	117	119	115	157	166	176	168	168	182	182	113	113	166	166
aegypti	Gon4	Sao Goncalo	Brazil	209	209	184	184	128	130	156	159	184	184	121	121	115	119	176	176	162	168	188	191	113	113	166	175
aegypti	Gon5	Sao Goncalo	Brazil	197	197	186	188	128	128	159	161	184	188	117	121	115	115	166	176	168	168	191	191	113	113	166	166
aegypti	Gon6	Sao Goncalo	Brazil	197	209	188	188	128	128	159	160	184	184	117	119	115	115	170	176	162	168	191	191	95	113	166	166
aegypti	Gon7	Sao Goncalo	Brazil	209	209	184	188	128	130	156	159	184	184	117	119	115	119	170	172	168	168	191	191	113	113	166	172
aegypti	Gon8	Sao Goncalo	Brazil	209	209	186	188	128	128	159	159	184	184	117	117	157	167	168	176	162	168	191	191	113	113	166	166
aegypti	Gon9	Sao Goncalo	Brazil	197	209	184	184	128	128	156	161	184	188	121	121	119	119	168	176	158	168	191	191	95	113	166	166
aegypti	Calt_001	Cachoeiro	Brazil	197	197	184	188	128	128	159	159	184	188	119	121	119	119	172	176	168	168	188	188	113	113	166	166
aegypti	Calt_002	Cachoeiro	Brazil	197	209	188	188	128	128	159	159	184	184	119	121	117	119	176	176	168	168	182	182	113	113	166	166
aegypti	Calt_003	Cachoeiro	Brazil	195	195	186	188	128	128	156	159	184	184	117	119	119	159	176	178	168	168	191	191	113	113	166	166
aegypti	Calt_004	Cachoeiro	Brazil	195	209	184	188	128	128	159	159	184	184	119	119	119	119	176	176	168	168	191	191	113	113	166	166
aegypti	Calt_005	Cachoeiro	Brazil	209	209	184	188	128	128	159	159	184	188	117	119	119	119	168	176	168	168	188	188	113	113	166	172
aegypti	Calt_006	Cachoeiro	Brazil	197	207	186	188	128	130	159	159	184	188	119	121	119	119	176	176	158	168	188	188	113	113	172	175
aegypti	Calt_007	Cachoeiro	Brazil	197	209	188	188	128	130	158	160	184	184	119	121	119	119	176	176	168	168	191	191	113	113	166	172
aegypti	Calt_008	Cachoeiro	Brazil	209	209	188	188	128	128	159	159	184	188	117	119	119	119	168	176	168	168	191	191	113	113	166	166
aegypti	Calt_009	Cachoeiro	Brazil	197	209	186	188	128	128	159	159	188	188	117	123	115	115	176	178	168	168	191	194	113	113	166	166
aegypti	Calt_010	Cachoeiro	Brazil	197	209	188	188	128	128	159	159	184	184	117	117	119	167	176	176	162	168	188	188	95	113	166	166
aegypti	Calt_011	Cachoeiro	Brazil	197	209	188	188	128	128	159	159	188	188	117	119	119	119	168	176	158	168	188	188	95	113	166	172
aegypti	Calt_012	Cachoeiro	Brazil	197	209	184	184	128	128	159	160	184	184	117	121	115	119	168	176	168	168	182	188	113	113	166	166
aegypti	Calt_015	Cachoeiro	Brazil	197	209	184	188	128	128	159	159	184	188	117	119	119	119	168	176	168	168	188	191	95	113	166	172
aegypti	Calt_016	Cachoeiro	Brazil	197	209	186	188	128	128	159	160	184	184	117	119	119	169	176	176	162	168	188	188	113	113	166	166
aegypti	Calt_017	Cachoeiro	Brazil	209	209	184	188	128	128	159	159	184	184	119	119	119	119	176	176	168	168	191	191	113	113	166	166
aegypti	Calt_020	Cachoeiro	Brazil	209	209	188	188	128	128	156	159	184	188	117	117	167	173	176	178	168	168	188	188	113	113	166	166
aegypti	Calt_021	Cachoeiro	Brazil	197	209	188	188	128	128	151	160	184	184	117	121	157	157	168	176	168	168	188	188	113	113	166	166
aegypti	Calt_022	Cachoeiro	Brazil	197	209	184	188	128	130	156	159	184	188	117	121	119	119	168	176	168	168	188	188	113	113	166	166
aegypti	Calt_023	Cachoeiro	Brazil	197	209	186	188	128	130	158	160	184	184	117	119	117	119	176	176	168	168	188	188	113	113	166	166
aegypti	Calt_026	Cachoeiro	Brazil	197	197	186	188	128	130	156	159	184	188	117	117	119	157	176	176	168	168	188	188	113	113	166	166
aegypti	Calt_029	Cachoeiro	Brazil	209	209	184	188	128	128	157	159	184	184	119	119	119	119	168	176	168	168	188	188	113	113	166	166
aegypti	Calt_034	Cachoeiro	Brazil	209	209	186	188	128	130	159	159	184	188	117	121	119	119	168	176	168	168	188	191	113	113	166	166
aegypti	Calt_035	Cachoeiro	Brazil	197	209	184	188	128	128	159	159	184	184	117	119	119	119	176	176	158	168	188	188	113	113	166	172
aegypti	Cal_036	Cachoeiro2012	Brazil	207	209	188	188	128	128	159	159	184	184	117	121	157	157	168	176	168	168	188	188	113	113	166	166
aegypti	Cal_037	Cachoeiro2012	Brazil	201	209	186	186	128	128	159	159	188	188	119	119	117	119	168	176	168	168	188	191	95	113	166	166
aegypti	Cal_038	Cachoeiro2012	Brazil	197	209	188	188	128	128	156	159	184	184	117	121	117	157	176	176	162	168	188	188	113	113	166	166
aegypti	Cal_041	Cachoeiro2012	Brazil	201	209	184	188	128	128	156	159	184	184	117	119	117	143	168	176	156	168	191	191	113	113	166	175
aegypti	Cal_042	Cachoeiro2012	Brazil	197	209	188	188	128	128	159	159	184	184	117	119	117	119	168	176	168	168	188	188	113	113	166	166
aegypti	Cal_044	Cachoeiro2012	Brazil	197	209	188	188	128	130	157	159	184	188	117	121	143	167	168	168	168	168	188	191	113	113	166	175
aegypti	Cal_045	Cachoeiro2012	Brazil	197	209	188	188	128	128	157	159	184	184	117	121	143	167	168	168	156	168	191	191	113	113	166	166
aegypti	Cal_046	Cachoeiro2012	Brazil	197	209	184	188	128	130	159	159	184	184	119	121	119	159	176	178	168	168	188	191	113	113	166	175
aegypti	Cal_047	Cachoeiro2012	Brazil	209	209	184	188	128	128	159	159	184	188	117	119	119	167	166	176	168	168	188	188	113	113	166	166
aegypti	Cal_048	Cachoeiro2012	Brazil	209	209	188	188	128	128	159	159	184	188	117	119	119	157	176	176	168	168	188	191	95	113	172	172
aegypti	Cal_049	Cachoeiro2012	Brazil	209	209	188	188	128	128	156	157	184	184	117	117	169	171	176	176	158	168	188	191	113	113	166	166
aegypti	Cal_050	Cachoeiro2012	Brazil	197	209	186	188	128	130	156	156	184	184	117	121	119	145	168	170	162	168	188	188	95	113	166	175
aegypti	Cal_051	Cachoeiro2012	Brazil	209	209	184	186	128	128	159	159	184	184	121	121	119	169	168	176	162	168	188	188	113	113	166	166
aegypti	Cal_052	Cachoeiro2012	Brazil	197	209	186	186	128	130	156	159	184	188	119	121	157	167	168	168	168	168	188	191	113	113	166	166
aegypti	Cal_053	Cachoeiro2012	Brazil	197	197	188	188	128	128	157	159	184	184	117	121	157	169	176	178	168	168	188	188	113	113	166	172
aegypti	Cal_054	Cachoeiro2012	Brazil	195	209	186	186	128	128	159	159	184	184	119	121	119	167	168	176	162	168	-9	-9	113	113	166	166
aegypti	Cal_055	Cachoeiro2012	Brazil	197	209	184	188	128	128	159	159	184	184	117	121	119	157	178	178	168	168	-9	-9	113	113	166	166
aegypti	Cal_056	Cachoeiro2012	Brazil	209	209	188	188	128	128	156	156	184	184	117	121	119	157	168	176	168	168	191	191	95	113	166	175
aegypti	Cal_057	Cachoeiro2012	Brazil	209	209	188	188	128	128	156	159	184	184	117	117	115	119	176	176	162	168	188	188	113	113	166	166
aegypti	Cal_058	Cachoeiro2012	Brazil	197	209	184	188	128	128	159	159	184	184	117	121	119	169	176	176	162	168	188	188	113	113	166	166
aegypti	Cal_059	Cachoeiro2012	Brazil	197	209	186	186	128	128	156	159	184	188	119	119	119	169	176	178	168	168	188	188	113	113	166	166
aegypti	Cal_060	Cachoeiro2012	Brazil	197	197	188	188	128	128	159	159	184	188	117	121	119	169	176	176	168	168	188	188	113	113	172	172
aegypti	Cal_061	Cachoeiro2012	Brazil	201	209	188	188	128	128	156	159	184	194	119	121	119	159	172	176	168	168	188	191	95	113	166	166
aegypti	Cal_062	Cachoeiro2012	Brazil	209	209	188	188	128	128	156	159	184	184	119	121	119	159	172	176	168	168	191	191	95	113	166	175
aegypti	Cal_063	Cachoeiro2012	Brazil	209	209	188	188	128	128	159	159	184	188	119	121	117	119	168	176	168	168	188	191	113	113	166	166
aegypti	Cal_064	Cachoeiro2012	Brazil	197	201	188	188	128	128	159	159	188	188	119	119	117	119	168	168	162	168	188	191	113	113	166	166
aegypti	Cal_065	Cachoeiro2012	Brazil	209	209	188	188	128	130	156	157	184	188	119	119	155	157	178	178	168	168	191	191	95	113	166	175
aegypti	Cal_066	Cachoeiro2012	Brazil	201	209	188	188	128	130	157	159	184	188	119	119	117	159	168	168	162	168	188	188	113	113	166	175
aegypti	Cal_067	Cachoeiro2012	Brazil	209	209	184	188	128	128	147	156	184	188	115	119	117	119	168	178	156	158	188	191	95	113	166	175
aegypti	Cal_068	Cachoeiro2012	Brazil	197	209	184	188	130	130	147	156	184	184	119	121	119	167	168	176	168	168	-9	-9	95	113	175	175
aegypti	Cal_069	Cachoeiro2012	Brazil	201	209	184	188	128	128	159	159	184	184	119	121	115	159	168	176	168	168	191	191	95	113	166	166
aegypti	Cal_070	Cachoeiro2012	Brazil	201	209	188	188	128	130	157	159	184	188	119	119	117	159	168	176	162	168	191	191	113	113	166	175
aegypti	Cal_071	Cachoeiro2012	Brazil	201	201	186	188	128	128	159	159	188	188	119	121	119	159	168	168	162	168	188	188	95	113	166	166
aegypti	Cal_072	Cachoeiro2012	Brazil	209	209	188	188	128	130	156	159	184	184	117	119	115	159	178	178	168	168	188	191	113	113	166	175
aegypti	Cal_073	Cachoeiro2012	Brazil	209	209	186	188	128	128	159	159	188	188	119	121	115	157	168	168	156	168	191	191	113	113	166	166
aegypti	Cal_074	Cachoeiro2012	Brazil	201	209	184	188	128	128	159	159	184	184	119	121	119	157	168	172	168	168	188	191	95	113	166	166
aegypti	Cal_075	Cachoeiro2012	Brazil	209	209	184	184	128	128	156	156	184	184	119	121	119	119	168	172	156	168	188	191	95	95	166	175
aegypti	Cal_076	Cachoeiro2012	Brazil	201	209	184	188	128	128	157	159	184	184	121	121	115	159	168	168	168	168	191	191	95	113	166	166
aegypti	Cal_077	Cachoeiro2012	Brazil	201	209	184	184	128	128	159	159	184	184	121	121	119	157	168	168	168	168	188	191	113	113	166	166
aegypti	Cal_078	Cachoeiro2012	Brazil	209	209	186	188	128	130	156	156	184	184	119	121	119	157	172	176	156	168	191	191	113	113	166	166
aegypti	Cal_079	Cachoeiro2012	Brazil	209	209	186	188	128	130	156	159	184	188	121	121	119	159	166	168	168	168	191	191	113	113	166	175
aegypti	Cal_080	Cachoeiro2012	Brazil	197	201	188	188	128	128	159	159	184	188	119	119	119	159	168	168	162	168	188	191	95	113	166	166
aegypti	Cal_081	Cachoeiro2012	Brazil	201	209	188	188	128	128	147	159	188	188	119	119	117	119	168	168	162	168	188	188	95	113	166	166
aegypti	Cal_082	Cachoeiro2012	Brazil	209	209	186	188	128	128	159	159	188	188	119	121	117	157	168	176	156	168	191	191	113	113	166	166
aegypti	Cal_083	Cachoeiro2012	Brazil	197	209	184	184	128	128	156	159	184	184	121	121	119	119	166	178	158	168	191	191	113	113	166	166
aegypti	Cal_084	Cachoeiro2012	Brazil	209	209	186	188	128	128	159	159	188	188	119	121	117	157	168	168	156	168	191	191	113	113	166	166
aegypti	Cal_085	Cachoeiro2012	Brazil	201	209	186	188	128	128	159	159	188	188	119	121	117	157	168	176	168	168	188	191	113	113	166	166
aegypti	Jac_001	Jacobina	Brazil	197	197	188	188	128	128	159	159	184	184	117	121	115	119	176	176	168	168	182	182	113	113	166	166
aegypti	Jac_002	Jacobina	Brazil	201	209	188	188	128	130	158	158	184	184	117	121	117	117	168	176	162	162	191	191	113	113	166	175
aegypti	Jac_003	Jacobina	Brazil	197	209	186	188	128	128	159	159	184	184	117	117	115	115	168	178	168	168	182	191	95	113	166	166
aegypti	Jac_004	Jacobina	Brazil	209	209	186	188	130	130	156	159	184	184	117	119	115	165	168	176	162	168	191	191	113	113	175	175
aegypti	Jac_005	Jacobina	Brazil	209	209	188	188	128	130	159	159	184	184	117	121	115	119	168	176	162	168	188	191	95	95	166	166
aegypti	Jac_006	Jacobina	Brazil	201	209	188	188	128	130	159	159	184	188	117	117	117	117	168	176	168	168	182	182	113	113	166	166
aegypti	Jac_007	Jacobina	Brazil	201	201	186	188	128	130	159	159	184	184	117	117	115	115	168	168	162	162	182	182	113	113	166	166
aegypti	Jac_008	Jacobina	Brazil	197	209	184	188	128	130	158	159	184	184	117	117	115	169	168	176	168	168	188	188	113	113	166	175
aegypti	Jac_009	Jacobina	Brazil	209	209	186	188	128	130	159	159	184	184	117	117	155	159	176	176	162	168	188	191	95	113	166	166
aegypti	Jac_010	Jacobina	Brazil	201	201	188	188	128	128	159	159	184	184	117	117	115	117	176	176	158	168	188	191	113	113	148	175
aegypti	Jac_011	Jacobina	Brazil	209	209	188	188	128	128	159	159	184	188	113	117	119	157	176	178	168	168	188	191	113	113	166	166
aegypti	Jac_012	Jacobina	Brazil	209	209	188	188	128	128	159	159	188	188	117	121	115	119	176	176	168	168	191	191	113	113	166	166
aegypti	Jac_013	Jacobina	Brazil	209	209	188	188	128	128	159	159	184	184	117	121	115	115	168	176	168	168	188	191	113	113	172	172
aegypti	Jac_014	Jacobina	Brazil	209	209	188	188	128	128	159	159	184	184	121	121	115	115	168	176	162	168	188	191	113	113	172	172
aegypti	Jac_015	Jacobina	Brazil	201	209	188	188	128	128	156	159	184	184	117	121	115	115	168	176	162	168	182	182	113	113	166	166
aegypti	Jac_016	Jacobina	Brazil	209	209	188	188	128	130	156	159	184	184	117	121	119	119	168	168	168	168	182	188	95	113	166	166
aegypti	Jac_017	Jacobina	Brazil	209	209	188	188	130	130	156	159	184	184	117	121	115	117	176	176	168	168	188	191	113	113	166	166
aegypti	Jac_018	Jacobina	Brazil	197	209	184	186	128	128	159	159	184	188	117	117	117	119	176	176	162	168	191	191	95	113	166	166
aegypti	Jac_019	Jacobina	Brazil	197	209	186	188	128	128	156	159	184	184	117	121	119	143	168	176	168	168	188	188	113	113	172	175
aegypti	Jac_020	Jacobina	Brazil	197	209	184	188	128	128	156	158	184	184	117	121	115	167	168	176	162	162	182	182	113	113	175	175
aegypti	Jac_021	Jacobina	Brazil	209	209	186	188	128	128	159	159	184	184	117	121	115	157	168	176	168	168	188	188	113	113	166	166
aegypti	Jac_022	Jacobina	Brazil	209	209	188	188	128	128	159	159	184	188	117	117	157	169	168	176	168	168	188	188	113	113	166	166
aegypti	Jac_023	Jacobina	Brazil	201	209	186	188	128	128	159	159	184	184	117	119	117	119	168	176	162	168	182	188	113	113	166	166
aegypti	Jac_024	Jacobina	Brazil	197	209	184	188	128	128	159	159	184	184	117	121	115	117	168	176	162	168	182	191	113	113	166	166
aegypti	Jac_025	Jacobina	Brazil	201	209	188	188	128	128	159	159	184	184	117	117	117	145	176	176	162	168	188	188	113	113	166	166
aegypti	Jac_026	Jacobina	Brazil	209	209	188	188	128	130	159	159	184	184	117	117	145	167	176	176	168	168	191	191	113	113	166	166
aegypti	Jac_027	Jacobina	Brazil	209	209	188	188	128	128	159	159	184	184	117	121	115	157	168	176	156	168	188	191	113	113	166	166
aegypti	Jac_028	Jacobina	Brazil	209	209	188	188	128	128	159	159	184	184	117	117	115	161	176	178	162	168	191	191	113	113	166	166
aegypti	Jac_029	Jacobina	Brazil	201	209	184	188	128	130	156	159	184	184	117	121	115	115	168	176	168	168	182	188	113	113	166	166
aegypti	Jac_030	Jacobina	Brazil	197	197	186	188	128	128	159	159	184	184	117	119	115	159	176	178	156	156	182	191	95	113	166	166
aegypti	Jac_031	Jacobina	Brazil	209	209	188	188	128	130	156	159	184	184	117	117	117	169	168	176	156	168	182	188	113	113	166	172
aegypti	Jac_032	Jacobina	Brazil	197	209	184	188	128	128	156	159	184	184	117	121	119	119	168	176	168	168	191	191	113	113	172	172
aegypti	Jac_033	Jacobina	Brazil	201	209	188	188	128	130	159	159	184	184	117	121	115	157	168	176	158	168	188	188	113	113	166	166
aegypti	Jac_034	Jacobina	Brazil	209	209	186	188	128	128	159	159	184	184	113	121	115	117	176	176	168	168	188	191	113	113	166	166
aegypti	Jac_035	Jacobina	Brazil	209	209	188	188	130	130	159	159	184	184	117	121	119	167	168	178	162	162	182	188	113	113	166	166
aegypti	Jac_036	Jacobina	Brazil	209	209	188	188	128	130	159	159	184	184	117	117	115	167	168	178	158	168	182	182	113	113	166	172
aegypti	Jac_037	Jacobina	Brazil	209	209	188	188	128	130	156	159	184	184	117	121	115	119	176	176	168	168	182	188	95	95	166	166
aegypti	Jac_038	Jacobina	Brazil	197	209	188	188	128	128	159	159	184	184	113	121	115	157	176	178	168	168	182	191	113	113	166	166
aegypti	Jac_039	Jacobina	Brazil	201	209	188	188	128	130	159	159	184	184	117	117	167	167	168	168	156	162	182	188	113	113	166	166
aegypti	Jac_040	Jacobina	Brazil	195	197	186	188	130	130	156	159	184	188	119	121	117	167	168	178	168	168	188	188	113	113	166	166
aegypti	Jac_041	Jacobina	Brazil	209	209	186	188	128	128	159	159	184	184	117	117	115	119	176	176	168	168	188	188	95	95	166	166
aegypti	Jac_042	Jacobina	Brazil	209	209	188	188	128	130	159	159	184	184	117	117	115	115	168	168	156	158	182	188	113	113	166	166
aegypti	Jac_043	Jacobina	Brazil	209	209	188	188	128	128	159	159	188	188	117	117	115	131	168	176	162	168	188	191	113	113	166	166
aegypti	Jac_044	Jacobina	Brazil	209	209	188	188	128	128	159	159	184	184	117	121	117	119	168	176	162	168	188	191	113	113	166	172
aegypti	Jac_045	Jacobina	Brazil	201	209	186	188	128	128	159	159	184	184	117	119	117	167	176	176	168	168	188	191	113	113	166	166
aegypti	Jac_046	Jacobina	Brazil	209	209	184	188	128	130	159	159	184	184	117	121	119	119	168	176	168	168	188	188	113	113	166	166
aegypti	Jac_047	Jacobina	Brazil	209	209	186	188	128	128	159	159	184	184	117	121	119	159	166	168	162	168	191	191	113	113	166	166
aegypti	Jac_048	Jacobina	Brazil	201	201	184	188	128	128	158	159	184	184	117	121	119	143	176	178	162	168	182	188	95	113	148	166
aegypti	Jac_049	Jacobina	Brazil	197	209	184	188	128	128	156	159	184	184	117	117	117	161	168	178	168	168	191	191	113	113	166	175
aegypti	Jac_050	Jacobina	Brazil	209	209	184	188	130	130	159	159	184	184	117	121	119	131	168	176	168	168	191	191	113	113	166	166
aegypti	Jac_051	Jacobina	Brazil	201	209	186	188	128	130	159	159	184	184	121	121	117	167	168	168	168	168	188	188	113	113	166	172
aegypti	Jac_052	Jacobina	Brazil	197	209	184	188	128	130	156	159	184	184	119	121	115	119	168	176	168	168	188	188	113	113	166	166
aegypti	Jac_053	Jacobina	Brazil	197	201	184	188	128	128	159	159	184	184	117	121	115	117	168	176	168	168	191	191	95	113	166	166
aegypti	Jac_054	Jacobina	Brazil	197	209	184	188	128	128	159	159	184	184	117	121	119	167	176	176	168	168	182	182	95	113	148	166
aegypti	Jac_055	Jacobina	Brazil	197	209	188	188	128	128	159	159	184	184	117	117	119	167	168	176	156	168	182	182	113	113	166	166
aegypti	Jac_056	Jacobina	Brazil	197	209	188	188	128	128	156	159	184	184	117	117	161	167	168	176	168	168	182	182	113	113	166	166
aegypti	Jac_057	Jacobina	Brazil	209	209	188	188	128	128	156	159	184	184	117	117	119	131	176	176	168	168	182	182	95	113	166	166
aegypti	Jac_058	Jacobina	Brazil	209	209	186	188	128	128	156	159	184	184	117	121	115	117	168	176	156	168	188	191	113	113	166	166
aegypti	Jac_059	Jacobina	Brazil	209	209	188	188	128	130	159	159	184	184	113	117	117	117	168	176	168	168	182	182	113	113	166	166
aegypti	Jac_060	Jacobina	Brazil	209	209	188	188	128	130	156	159	184	184	121	121	117	167	168	168	156	162	188	188	95	113	166	166
aegypti	Jac_061	Jacobina	Brazil	209	209	186	188	128	128	159	159	184	184	119	121	115	115	168	178	168	168	191	191	113	113	166	172
aegypti	Jac_062	Jacobina	Brazil	197	209	184	188	128	128	156	159	184	184	117	121	115	117	176	176	162	168	191	191	113	113	166	175
aegypti	Jac_063	Jacobina	Brazil	197	209	188	188	128	128	159	159	184	188	117	117	119	119	168	176	162	168	188	188	113	113	166	172
aegypti	Jac_064	Jacobina	Brazil	209	209	186	188	128	130	159	159	184	188	-9	-9	157	167	-9	-9	162	168	182	188	113	113	166	166
aegypti	Jac_065	Jacobina	Brazil	201	201	184	188	128	128	159	159	184	184	117	121	115	119	172	176	162	168	188	188	113	113	148	166
aegypti	Jac_066	Jacobina	Brazil	209	209	188	188	128	128	159	159	184	184	117	119	117	167	168	168	162	168	182	182	113	113	166	166
aegypti	Jac_067	Jacobina	Brazil	201	209	184	188	128	130	159	159	184	184	117	117	117	119	168	168	168	168	188	188	113	113	166	166
aegypti	Jac_068	Jacobina	Brazil	197	209	184	188	128	130	156	159	184	188	117	121	115	119	168	176	168	168	188	188	95	113	166	172
aegypti	Jac_069	Jacobina	Brazil	197	209	186	188	128	130	159	159	184	184	117	121	115	119	176	176	168	168	182	188	107	113	166	175
aegypti	Jac_070	Jacobina	Brazil	209	209	184	186	128	128	159	159	184	188	117	119	115	119	176	176	156	168	188	188	95	113	166	172
aegypti	Jac_071	Jacobina	Brazil	195	209	188	188	128	130	156	159	184	184	117	121	115	119	168	176	162	168	191	191	113	113	166	175
aegypti	Jac_072	Jacobina	Brazil	209	209	186	188	128	128	159	159	184	184	117	119	115	119	168	168	168	168	188	188	95	113	166	166
aegypti	Jac_073	Jacobina	Brazil	201	209	188	188	128	130	159	159	184	184	117	117	115	117	168	176	158	168	182	182	113	113	148	166
aegypti	Jac_074	Jacobina	Brazil	197	197	188	188	128	130	159	159	184	184	117	117	119	167	168	176	168	168	182	182	95	113	166	166
aegypti	Jac_075	Jacobina	Brazil	209	209	184	186	128	128	156	159	184	184	117	119	115	119	168	168	168	168	188	188	95	113	166	166
aegypti	Jac_076	Jacobina	Brazil	209	209	188	190	128	130	159	161	184	184	117	117	117	119	168	176	162	168	182	188	113	113	166	172
aegypti	Jac_077	Jacobina	Brazil	201	209	186	188	128	130	156	159	184	184	117	117	115	167	176	176	168	168	191	191	113	113	166	166
aegypti	Jac_078	Jacobina	Brazil	197	201	188	188	128	130	159	159	184	184	117	119	119	119	168	168	168	168	191	191	113	113	166	166
aegypti	Jac_079	Jacobina	Brazil	197	197	184	188	128	128	159	159	184	188	117	117	115	167	168	176	168	168	188	191	113	113	166	166
aegypti	Jac_080	Jacobina	Brazil	201	201	188	188	128	128	159	159	184	184	117	117	115	119	168	176	158	168	182	188	95	113	148	175
aegypti	Jac_081	Jacobina	Brazil	197	209	188	188	128	128	156	159	184	188	117	121	119	169	168	178	168	168	188	191	113	113	166	172
aegypti	Jac_082	Jacobina	Brazil	197	209	188	188	128	128	159	159	184	184	113	121	119	159	168	176	168	168	182	191	113	113	166	166
aegypti	Jac_083	Jacobina	Brazil	197	209	186	188	128	128	159	159	184	184	117	117	115	115	168	178	156	168	188	191	95	113	166	166
aegypti	Jac_084	Jacobina	Brazil	209	209	186	188	128	128	159	159	184	184	117	119	115	115	176	178	156	168	188	191	95	113	166	166
aegypti	Jac_085	Jacobina	Brazil	197	197	186	188	128	128	159	159	184	184	117	117	115	159	168	178	156	156	182	191	95	113	166	166
aegypti	Jac_086	Jacobina	Brazil	209	209	184	184	128	128	159	159	184	184	121	121	145	167	168	176	156	168	182	182	113	113	166	166
aegypti	Jac_087	Jacobina	Brazil	197	197	188	188	128	128	156	159	184	184	117	119	119	167	168	168	168	168	188	188	95	113	166	166
aegypti	Jac_088	Jacobina	Brazil	209	209	186	188	128	130	159	159	184	188	117	121	115	115	176	176	156	168	188	188	113	113	166	166
aegypti	Jac_089	Jacobina	Brazil	209	209	188	188	128	130	156	159	184	184	117	121	117	167	176	176	156	162	188	188	95	113	166	166
aegypti	Jac_090	Jacobina	Brazil	201	209	188	188	128	128	159	159	184	184	117	117	145	159	168	176	168	168	188	188	95	113	166	166
aegypti	Jac_091	Jacobina	Brazil	209	209	188	188	128	130	159	159	184	188	117	121	119	167	168	178	162	168	182	182	113	113	166	166
aegypti	Jac_092	Jacobina	Brazil	209	209	188	188	128	130	159	159	184	184	117	121	167	167	176	178	158	162	182	182	113	113	166	166
aegypti	Jac_093	Jacobina	Brazil	197	209	184	188	128	130	156	159	184	188	117	117	115	115	168	176	162	168	191	191	113	113	166	166
aegypti	Jac_094	Jacobina	Brazil	197	209	188	188	128	128	159	159	184	184	117	121	115	119	168	176	156	168	182	182	113	113	166	166
aegypti	RIO_001	Rio de Janeiro	Brazil	209	209	184	188	128	128	159	159	184	188	117	121	119	119	168	176	168	168	182	188	113	113	166	166
aegypti	RIO_002	Rio de Janeiro	Brazil	207	209	184	184	128	130	156	159	184	184	117	121	119	159	166	178	168	168	188	188	113	113	166	166
aegypti	RIO_004	Rio de Janeiro	Brazil	197	209	188	188	128	130	159	159	184	188	117	117	119	119	172	176	168	168	188	188	113	113	166	166
aegypti	RIO_005	Rio de Janeiro	Brazil	209	209	188	188	128	128	159	159	184	188	117	121	115	167	166	176	162	168	191	191	113	113	166	166
aegypti	RIO_006	Rio de Janeiro	Brazil	209	209	184	188	128	130	157	159	184	188	117	121	119	119	168	176	168	168	182	188	113	113	166	166
aegypti	RIO_007	Rio de Janeiro	Brazil	197	209	184	188	128	130	159	159	184	184	117	117	119	119	166	176	162	162	191	191	95	113	166	175
aegypti	RIO_008	Rio de Janeiro	Brazil	195	197	186	188	128	128	159	159	184	184	117	121	119	157	168	178	168	168	188	188	113	113	166	172
aegypti	RIO_009	Rio de Janeiro	Brazil	195	201	184	186	128	130	147	159	184	184	117	121	155	171	176	176	168	168	182	182	113	113	166	166
aegypti	RIO_021	Rio de Janeiro	Brazil	197	209	184	188	128	128	156	157	184	184	119	121	119	119	176	176	158	162	188	188	113	113	166	166
aegypti	RIO_022	Rio de Janeiro	Brazil	209	209	184	188	128	128	159	159	184	184	121	121	117	119	166	168	168	168	182	182	113	113	166	166
aegypti	RIO_024	Rio de Janeiro	Brazil	209	209	188	188	128	128	156	159	184	188	117	121	119	167	168	176	168	168	188	188	113	113	166	166
aegypti	RIO_025	Rio de Janeiro	Brazil	197	209	184	188	128	128	159	159	184	184	117	121	119	167	166	176	168	168	191	191	95	113	166	166
aegypti	RIO_026	Rio de Janeiro	Brazil	209	209	184	188	128	128	157	159	184	184	117	117	155	159	168	178	156	168	191	191	113	113	166	166
aegypti	RIO_027	Rio de Janeiro	Brazil	209	209	184	188	128	128	159	159	184	188	117	121	155	157	176	176	168	168	188	188	95	107	166	166
aegypti	RIO_028	Rio de Janeiro	Brazil	197	201	188	188	128	128	159	159	184	184	117	121	115	119	166	176	168	168	188	188	107	113	166	166
aegypti	RIO_029	Rio de Janeiro	Brazil	209	209	184	188	128	128	159	159	184	184	117	121	115	117	176	176	156	168	182	182	113	113	166	166
aegypti	RIO_041	Rio de Janeiro	Brazil	197	209	184	184	128	128	156	159	188	188	117	117	119	173	176	176	168	168	182	182	113	113	166	166
aegypti	RIO_042	Rio de Janeiro	Brazil	197	209	186	188	128	128	156	159	184	188	117	121	117	155	168	178	168	168	188	188	113	113	166	166
aegypti	RIO_043	Rio de Janeiro	Brazil	209	209	184	188	128	128	159	159	184	184	121	121	119	119	166	176	159	168	182	182	113	113	166	166
aegypti	RIO_044	Rio de Janeiro	Brazil	209	209	186	188	128	128	159	159	184	184	117	121	119	119	168	176	156	168	182	182	107	113	166	166
aegypti	RIO_045	Rio de Janeiro	Brazil	197	209	188	188	128	128	159	159	184	184	121	121	117	157	170	178	168	168	188	188	113	113	166	166
aegypti	RIO_046	Rio de Janeiro	Brazil	201	209	184	184	128	128	159	159	184	188	117	121	115	159	166	172	156	162	188	188	113	113	166	172
aegypti	RIO_047	Rio de Janeiro	Brazil	209	209	184	188	128	130	159	159	184	184	121	121	119	119	168	176	162	168	188	191	113	113	166	166
aegypti	RIO_048	Rio de Janeiro	Brazil	209	209	184	188	128	128	159	159	184	184	121	121	159	159	166	168	162	168	182	182	113	113	172	172
aegypti	RIO_049	Rio de Janeiro	Brazil	209	209	188	188	128	130	159	159	184	188	121	121	119	119	176	176	168	168	182	182	95	113	172	175
aegypti	RIO_062	Rio de Janeiro	Brazil	197	209	184	184	128	130	159	159	184	188	121	121	157	167	166	166	168	168	191	191	113	113	166	166
aegypti	RIO_063	Rio de Janeiro	Brazil	209	209	184	188	128	130	159	159	184	184	121	121	157	169	166	168	168	168	182	182	113	113	175	175
aegypti	RIO_064	Rio de Janeiro	Brazil	197	209	184	188	128	130	159	159	188	188	121	121	119	119	168	176	168	168	188	188	113	113	166	166
aegypti	RIO_065	Rio de Janeiro	Brazil	209	209	184	188	128	128	159	159	184	184	117	121	119	169	176	176	168	168	182	188	113	113	166	166
aegypti	RIO_066	Rio de Janeiro	Brazil	197	209	188	188	128	130	147	159	184	188	117	121	117	119	170	176	168	168	182	182	113	113	166	172
aegypti	RIO_067	Rio de Janeiro	Brazil	209	209	184	188	128	130	159	159	184	184	117	119	119	119	166	176	162	168	188	188	113	113	166	172
aegypti	RIO_068	Rio de Janeiro	Brazil	209	209	188	188	128	128	159	159	184	184	117	117	119	155	166	176	162	168	182	182	113	113	175	175
aegypti	RIO_069	Rio de Janeiro	Brazil	197	197	186	188	128	130	159	159	184	184	121	121	119	157	176	178	168	168	188	188	113	113	166	166
aegypti	Pre_1	SJR Preto	Brazil	209	209	184	186	128	128	157	160	184	188	121	121	-9	-9	172	174	168	168	188	188	113	113	166	166
aegypti	Pre_2	SJR Preto	Brazil	201	209	186	186	130	130	147	159	184	184	117	121	117	143	168	168	168	168	191	191	113	113	166	175
aegypti	Pre_3	SJR Preto	Brazil	209	209	184	188	128	128	160	160	184	188	119	119	119	119	168	178	156	168	188	191	95	113	166	166
aegypti	Pre_4	SJR Preto	Brazil	201	209	184	188	128	128	157	160	184	184	117	119	119	119	168	176	156	156	188	188	95	113	166	166
aegypti	Pre_5	SJR Preto	Brazil	209	209	186	186	128	128	157	160	184	184	117	121	115	155	168	176	156	156	191	191	113	113	175	175
aegypti	Pre_6	SJR Preto	Brazil	201	209	184	186	128	128	159	160	184	184	117	121	117	119	-9	-9	156	168	191	191	113	113	166	166
aegypti	Pre_7	SJR Preto	Brazil	209	209	184	184	128	128	159	160	184	188	117	121	119	141	172	172	156	168	182	191	113	113	166	172
aegypti	Pre_8	SJR Preto	Brazil	209	209	184	188	128	128	156	159	184	184	113	115	119	119	168	172	168	168	191	191	95	113	166	166
aegypti	Pre_9	SJR Preto	Brazil	209	209	184	184	128	128	159	159	184	188	117	121	119	141	172	172	156	168	182	188	113	113	166	172
aegypti	Pre_10	SJR Preto	Brazil	201	201	186	186	128	128	156	159	184	184	117	121	115	155	168	176	156	158	191	191	113	113	166	166
aegypti	Pre_11	SJR Preto	Brazil	209	209	186	186	128	128	157	160	-9	-9	117	121	115	119	168	178	168	168	188	191	113	113	166	166
aegypti	Pre_12	SJR Preto	Brazil	209	209	186	186	128	128	159	160	184	184	119	119	115	143	172	178	156	156	182	191	113	113	166	175
aegypti	Pre_13	SJR Preto	Brazil	209	209	186	188	128	128	156	159	184	184	117	121	115	155	168	176	156	156	191	191	113	113	175	175
aegypti	Pre_14	SJR Preto	Brazil	201	209	186	186	128	128	156	159	184	184	117	121	115	115	168	176	156	158	191	191	113	113	166	166
aegypti	Pre_15	SJR Preto	Brazil	201	209	186	186	112	130	156	159	188	188	121	121	115	119	168	176	168	168	182	191	113	113	166	166
aegypti	Pre_16	SJR Preto	Brazil	201	201	184	184	128	128	160	160	184	184	121	121	119	159	168	168	168	168	188	188	113	113	166	166
aegypti	Pre_17	SJR Preto	Brazil	201	209	184	184	128	128	156	159	184	184	119	121	119	119	168	176	156	156	191	191	95	113	166	166
aegypti	Pre_18	SJR Preto	Brazil	201	209	184	186	128	128	156	159	184	188	121	121	119	141	174	174	156	156	191	191	113	113	166	166
aegypti	Pre_19	SJR Preto	Brazil	201	209	-9	-9	128	128	157	160	184	184	115	121	115	155	172	176	-9	-9	188	188	113	113	166	166
aegypti	Pre_20	SJR Preto	Brazil	201	209	184	184	128	128	160	160	188	188	117	121	119	119	168	172	168	168	188	188	95	113	166	166
aegypti	Pre_21	SJR Preto	Brazil	209	209	184	186	128	128	156	159	184	184	121	121	119	157	168	176	156	156	191	191	113	113	175	175
aegypti	Pre_22	SJR Preto	Brazil	201	209	186	186	128	128	156	159	184	188	117	121	117	157	168	176	156	158	191	191	113	113	166	166
aegypti	Pre_23	SJR Preto	Brazil	209	209	184	186	128	128	156	159	184	188	119	121	119	139	174	174	168	168	188	188	113	113	166	166
aegypti	Pre_24	SJR Preto	Brazil	209	209	186	186	128	128	159	160	184	184	117	119	115	119	172	178	156	156	182	182	113	113	166	175
aegypti	Pre_26	SJR Preto	Brazil	209	209	184	184	128	128	159	159	184	184	117	121	-9	-9	168	168	168	168	191	191	113	113	166	166
aegypti	Pre_27	SJR Preto	Brazil	201	209	184	186	128	128	156	159	184	184	121	121	-9	-9	168	176	156	158	191	191	113	113	166	166
aegypti	Pre_28	SJR Preto	Brazil	209	209	184	184	128	128	158	159	184	184	117	121	-9	-9	168	168	168	168	191	191	95	113	166	166
aegypti	Pre_29	SJR Preto	Brazil	201	209	184	184	128	128	156	159	-9	-9	117	121	-9	-9	168	172	156	168	182	191	113	113	166	172
aegypti	Pre_30	SJR Preto	Brazil	209	209	186	186	128	128	156	159	186	186	121	121	157	169	174	174	156	168	188	191	113	113	166	166
aegypti	San_1	Santos	Brazil	201	209	184	184	128	128	160	160	184	184	121	121	115	119	168	178	168	168	191	191	113	113	166	166
aegypti	San_2	Santos	Brazil	201	209	184	186	128	128	148	157	188	188	121	121	119	155	166	166	156	168	191	191	113	113	166	175
aegypti	San_3	Santos	Brazil	201	209	184	188	128	128	148	160	184	188	115	121	133	153	166	166	156	168	188	188	113	113	166	166
aegypti	San_4	Santos	Brazil	197	197	184	184	128	128	148	160	184	184	117	121	163	163	168	168	168	168	191	191	113	113	166	166
aegypti	San_5	Santos	Brazil	209	209	184	184	128	128	158	160	184	188	115	119	115	119	166	176	162	168	191	191	113	113	166	172
aegypti	San_6	Santos	Brazil	201	209	184	184	128	128	157	160	184	184	115	115	115	115	166	166	168	168	188	188	113	113	166	166
aegypti	San_7	Santos	Brazil	209	209	184	184	128	128	156	159	184	184	121	121	115	119	166	168	162	168	188	188	113	113	166	166
aegypti	San_8	Santos	Brazil	197	209	188	188	128	128	160	162	184	184	115	121	119	161	168	168	162	168	188	188	107	113	166	166
aegypti	San_9	Santos	Brazil	209	209	184	184	128	128	159	159	184	188	119	121	117	139	168	172	162	168	188	188	110	113	166	172
aegypti	San_10	Santos	Brazil	209	209	184	188	128	128	148	160	184	188	119	121	115	119	168	178	158	168	188	188	113	113	166	166
aegypti	San_11	Santos	Brazil	209	209	184	184	128	128	160	160	184	184	121	121	115	133	168	178	162	168	188	188	95	113	166	175
aegypti	San_12	Santos	Brazil	201	209	186	186	128	128	148	157	188	188	115	121	153	155	172	172	156	168	-9	-9	113	113	166	175
aegypti	San_13	Santos	Brazil	197	209	184	184	128	128	160	160	184	184	115	121	155	159	172	178	162	168	182	182	107	113	166	166
aegypti	San_14	Santos	Brazil	195	201	184	184	128	128	160	160	184	184	117	121	119	119	168	168	162	168	-9	-9	113	113	166	166
aegypti	San_15	Santos	Brazil	201	209	184	188	128	128	148	160	184	188	115	121	155	159	168	178	162	168	188	191	113	113	166	175
aegypti	San_16	Santos	Brazil	209	209	180	182	128	128	160	160	188	188	115	121	115	157	168	176	168	171	191	191	113	113	166	166
aegypti	San_17	Santos	Brazil	197	209	184	184	128	128	157	160	184	184	121	121	115	115	168	172	168	168	188	188	113	113	166	166
aegypti	San_18	Santos	Brazil	209	209	184	184	128	128	155	160	184	184	115	121	115	157	168	176	158	162	-9	-9	113	113	166	166
aegypti	San_19	Santos	Brazil	209	209	184	184	128	128	160	160	184	188	117	121	115	131	166	178	168	168	188	188	113	113	166	175
aegypti	San_20	Santos	Brazil	209	209	184	188	128	128	160	160	184	184	117	121	115	115	176	178	168	168	188	188	113	113	166	166
aegypti	San_21	Santos	Brazil	201	209	184	184	128	128	160	160	184	188	119	119	131	159	168	178	171	171	-9	-9	95	113	166	166
aegypti	San_22	Santos	Brazil	209	209	182	182	130	130	148	159	184	184	119	119	115	131	168	168	168	168	191	191	95	107	166	166
aegypti	San_23	Santos	Brazil	201	209	184	188	128	128	157	160	184	184	115	117	115	133	168	178	162	168	188	188	107	113	166	166
aegypti	San_24	Santos	Brazil	201	209	182	184	128	128	158	160	184	184	121	121	115	119	168	176	162	168	191	191	113	113	166	175
aegypti	San_25	Santos	Brazil	197	209	182	184	112	128	160	160	184	188	119	121	119	159	166	172	168	168	188	188	113	113	166	166
aegypti	San_26	Santos	Brazil	197	209	184	188	128	128	160	160	184	184	117	121	149	159	168	176	168	168	191	191	113	113	166	166
aegypti	San_27	Santos	Brazil	209	209	184	188	128	128	148	160	184	184	117	121	115	139	168	178	162	168	188	188	95	113	166	166
aegypti	San_28	Santos	Brazil	201	209	188	188	128	128	160	160	184	184	119	121	131	161	168	178	162	168	188	188	113	113	166	166
aegypti	San_29	Santos	Brazil	201	209	188	188	128	128	160	160	184	188	115	117	115	115	168	168	158	168	182	188	113	113	166	175
aegypti	San_30	Santos	Brazil	197	209	184	188	128	128	160	160	184	184	115	121	153	159	166	172	162	168	191	191	113	113	166	166
aegypti	Bra_1	Rio Branco	Brazil	197	209	186	186	128	128	155	157	184	188	113	119	115	119	166	168	-9	-9	191	191	113	113	166	166
aegypti	Bra_2	Rio Branco	Brazil	197	197	184	188	128	128	155	155	188	188	113	119	115	119	166	172	168	168	182	191	95	113	166	172
aegypti	Bra_3	Rio Branco	Brazil	195	195	186	188	128	128	148	153	188	188	115	119	115	119	166	172	168	168	182	182	113	113	166	166
aegypti	Bra_4	Rio Branco	Brazil	197	197	186	188	128	128	155	158	184	188	113	119	115	115	166	178	168	168	182	191	95	113	166	166
aegypti	Bra_5	Rio Branco	Brazil	195	195	186	188	128	128	155	160	184	184	113	119	115	115	166	178	168	168	182	188	113	113	166	166
aegypti	Bra_6	Rio Branco	Brazil	195	195	188	188	128	128	148	155	188	188	113	119	115	115	166	178	168	168	182	191	113	113	166	166
aegypti	Bra_7	Rio Branco	Brazil	209	209	186	188	128	128	155	160	184	188	113	117	115	115	166	172	162	168	182	182	113	113	166	172
aegypti	Bra_8	Rio Branco	Brazil	195	195	186	188	128	128	155	160	184	184	113	119	115	119	168	178	168	168	182	182	113	113	166	166
aegypti	Bra_9	Rio Branco	Brazil	211	211	188	188	130	130	155	155	184	188	115	119	115	141	168	170	162	162	182	182	95	95	172	172
aegypti	Bra_10	Rio Branco	Brazil	197	209	186	188	128	128	155	159	184	188	119	119	115	119	168	174	168	168	182	182	113	113	166	166
aegypti	Bra_11	Rio Branco	Brazil	197	209	186	188	128	128	155	160	184	184	115	117	119	141	168	168	168	168	182	191	113	113	166	166
aegypti	Bra_12	Rio Branco	Brazil	209	209	188	188	128	128	155	155	184	188	119	119	143	157	176	178	168	168	182	191	113	113	166	166
aegypti	Bra_13	Rio Branco	Brazil	201	209	188	188	128	128	155	155	188	188	117	119	115	115	170	174	162	162	182	182	113	113	166	166
aegypti	Bra_14	Rio Branco	Brazil	195	209	186	186	128	128	155	155	184	188	117	119	115	119	174	174	168	168	191	191	113	113	166	172
aegypti	Bra_15	Rio Branco	Brazil	201	209	184	184	128	128	154	155	184	188	117	121	115	119	168	176	168	168	182	191	113	113	166	166
aegypti	Bra_16	Rio Branco	Brazil	195	197	186	188	128	128	148	155	184	188	117	119	115	119	176	178	168	168	182	188	113	113	166	166
aegypti	Bra_17	Rio Branco	Brazil	197	201	184	188	128	128	155	155	188	188	115	117	115	115	170	178	168	168	182	191	113	113	166	166
aegypti	Bra_18	Rio Branco	Brazil	195	197	188	188	128	128	155	159	184	188	119	121	119	143	176	176	168	168	182	182	95	113	166	172
aegypti	Bra_19	Rio Branco	Brazil	195	201	184	188	128	128	155	160	184	188	119	119	115	143	176	176	162	168	182	182	113	113	166	166
aegypti	Bra_20	Rio Branco	Brazil	209	209	186	188	128	128	148	155	184	184	115	117	119	143	168	174	168	168	182	182	113	113	166	172
aegypti	Bra_21	Rio Branco	Brazil	197	209	186	186	128	128	155	155	184	188	115	117	115	143	168	168	162	168	191	191	113	113	166	166
aegypti	Bra_22	Rio Branco	Brazil	209	209	188	188	130	130	148	160	184	188	117	119	115	119	176	176	162	162	182	182	113	113	166	172
aegypti	Bra_23	Rio Branco	Brazil	195	209	186	186	128	128	155	160	184	184	117	119	115	119	168	174	168	168	182	188	113	113	166	166
aegypti	Bra_24	Rio Branco	Brazil	197	209	184	188	128	128	148	160	184	188	115	117	115	135	168	170	156	168	182	191	113	113	166	166
aegypti	Bra_25	Rio Branco	Brazil	197	209	188	188	128	128	155	155	184	184	117	119	115	115	168	174	162	168	182	191	113	113	166	166
aegypti	Bra_26	Rio Branco	Brazil	197	209	188	188	128	128	155	160	188	188	115	119	115	157	168	174	168	168	191	191	113	113	166	175
aegypti	Bra_27	Rio Branco	Brazil	201	209	186	188	128	128	155	160	184	184	115	117	115	119	168	168	168	168	182	182	113	113	166	166
aegypti	Bra_28	Rio Branco	Brazil	197	201	186	188	128	128	155	155	184	188	115	121	119	119	168	174	168	168	182	188	113	113	166	166
aegypti	Par_1	Parnaiba	Brazil	-9	-9	188	191	128	128	156	156	184	184	121	121	117	119	168	176	168	168	182	182	113	113	166	172
aegypti	Par_2	Parnaiba	Brazil	-9	-9	184	184	128	128	-9	-9	184	184	121	121	115	155	168	168	168	168	188	188	113	113	166	166
aegypti	Par_4	Parnaiba	Brazil	209	209	184	184	128	128	157	160	184	184	121	121	117	117	168	168	168	168	182	182	113	113	166	166
aegypti	Par_5	Parnaiba	Brazil	197	209	184	188	128	128	157	157	184	184	121	121	115	167	176	176	162	162	182	191	113	113	166	172
aegypti	Par_6	Parnaiba	Brazil	197	209	184	184	128	128	156	159	184	184	119	121	155	155	168	168	168	168	182	191	95	113	166	175
aegypti	Par_7	Parnaiba	Brazil	209	209	184	188	128	128	159	159	184	184	121	121	117	119	168	176	168	168	182	182	113	113	166	172
aegypti	Par_8	Parnaiba	Brazil	209	209	184	184	128	128	156	159	184	184	121	121	115	155	176	176	168	168	-9	-9	113	113	166	172
aegypti	Par_9	Parnaiba	Brazil	-9	-9	184	184	128	128	157	157	184	184	119	121	115	155	176	176	156	158	182	188	113	113	172	175
aegypti	Par_10	Parnaiba	Brazil	-9	-9	184	184	128	128	157	157	184	184	121	121	115	167	176	176	162	168	-9	-9	113	113	166	166
aegypti	Par_11	Parnaiba	Brazil	-9	-9	188	188	128	128	159	159	184	184	121	121	115	115	168	168	162	162	188	188	107	113	166	175
aegypti	Par_12	Parnaiba	Brazil	209	209	184	184	130	130	157	157	184	184	119	121	155	157	168	176	168	168	188	191	113	113	166	175
aegypti	Par_13	Parnaiba	Brazil	197	201	184	188	130	130	157	161	184	194	121	121	117	119	170	176	162	168	191	191	113	113	166	166
aegypti	Par_14	Parnaiba	Brazil	197	209	184	184	128	128	156	159	184	184	121	121	119	157	168	178	156	168	182	182	113	113	166	166
aegypti	Par_15	Parnaiba	Brazil	209	209	188	188	128	128	158	159	184	184	119	119	115	115	168	176	168	168	191	191	113	113	166	166
aegypti	Par_16	Parnaiba	Brazil	209	209	184	184	130	130	156	158	184	184	121	121	115	119	168	176	168	168	191	191	113	113	166	166
aegypti	Par_17	Parnaiba	Brazil	-9	-9	188	188	128	128	170	170	184	184	119	119	115	115	168	168	168	168	188	188	113	113	166	166
aegypti	Par_18	Parnaiba	Brazil	-9	-9	184	191	128	128	-9	-9	184	184	121	121	115	155	168	176	162	168	188	188	113	113	166	166
aegypti	Par_19	Parnaiba	Brazil	-9	-9	188	188	128	128	-9	-9	172	184	119	121	115	169	178	178	168	168	188	188	113	113	166	166
aegypti	Par_20	Parnaiba	Brazil	209	209	184	188	128	128	157	157	184	184	121	121	115	129	168	168	168	168	191	191	113	113	166	166
aegypti	Par_21	Parnaiba	Brazil	209	209	184	184	128	128	157	160	184	184	115	121	119	155	170	178	162	168	188	188	113	113	166	172
aegypti	Par_22	Parnaiba	Brazil	197	209	184	186	128	128	157	160	184	184	119	121	115	115	168	168	168	168	182	191	113	113	166	166
aegypti	Par_23	Parnaiba	Brazil	197	199	184	188	128	128	156	159	184	184	119	121	115	119	168	178	168	168	182	188	113	113	166	166
aegypti	Par_24	Parnaiba	Brazil	209	209	188	188	128	128	156	159	184	184	119	121	115	169	176	178	168	168	188	188	113	113	166	166
aegypti	Par_25	Parnaiba	Brazil	-9	-9	184	184	128	128	161	167	184	184	121	121	115	115	176	176	162	162	182	188	113	113	172	172
aegypti	Par_27	Parnaiba	Brazil	-9	-9	184	186	128	128	-9	-9	184	184	119	121	115	115	168	168	168	168	188	188	113	113	166	172
aegypti	Par_28	Parnaiba	Brazil	209	209	188	188	128	128	157	157	184	184	119	121	119	155	168	176	168	168	188	188	113	113	166	166
aegypti	Par_29	Parnaiba	Brazil	197	197	184	188	128	128	157	160	184	184	121	121	115	119	168	176	162	168	191	191	113	113	166	172
aegypti	Par_30	Parnaiba	Brazil	197	197	184	188	128	128	159	159	184	184	121	121	115	119	168	168	168	171	-9	-9	113	113	166	172
aegypti	Pac_1	Pacaraima	Brazil	209	209	188	188	128	128	157	160	188	188	115	121	155	155	166	168	158	168	191	191	107	113	175	175
aegypti	Pac_2	Pacaraima	Brazil	201	209	184	188	128	128	160	160	184	188	117	121	153	153	166	166	158	158	182	182	113	113	166	175
aegypti	Pac_3	Pacaraima	Brazil	201	209	188	188	128	128	159	160	188	188	115	115	155	155	166	176	158	162	191	191	107	113	166	166
aegypti	Pac_4	Pacaraima	Brazil	201	209	188	188	128	128	157	160	188	188	115	115	155	155	166	176	158	162	188	191	107	113	166	166
aegypti	Pac_5	Pacaraima	Brazil	209	209	184	188	128	128	157	160	184	188	121	121	117	117	166	172	162	162	188	188	113	113	175	175
aegypti	Pac_6	Pacaraima	Brazil	197	209	188	188	128	128	157	160	188	188	121	121	117	153	176	178	158	168	188	188	113	113	175	175
aegypti	Pac_7	Pacaraima	Brazil	197	197	188	188	128	128	159	160	184	188	121	121	115	155	166	178	158	168	188	188	113	113	166	175
aegypti	Pac_8	Pacaraima	Brazil	209	209	188	188	128	128	159	159	188	188	117	121	115	115	172	178	158	162	188	188	113	113	175	175
aegypti	Pac_9	Pacaraima	Brazil	197	201	184	188	128	128	159	160	188	188	121	121	149	157	166	166	158	162	188	188	107	113	166	175
aegypti	Pac_10	Pacaraima	Brazil	209	209	184	188	128	128	157	160	188	188	115	115	115	153	176	176	158	162	188	188	107	113	175	175
aegypti	Pac_11	Pacaraima	Brazil	197	201	184	188	128	128	159	160	188	188	121	121	153	155	166	166	158	162	191	191	107	113	166	175
aegypti	Pac_12	Pacaraima	Brazil	201	201	188	188	128	128	158	160	188	188	121	121	117	153	166	172	162	162	191	191	107	113	166	175
aegypti	Pac_13	Pacaraima	Brazil	209	209	184	188	128	128	160	160	188	188	117	121	117	117	166	168	158	168	191	191	107	107	172	175
aegypti	Pac_14	Pacaraima	Brazil	197	209	184	188	128	128	160	160	188	188	115	121	117	117	166	166	158	158	191	191	107	113	166	175
aegypti	Pac_15	Pacaraima	Brazil	197	209	188	188	128	128	158	159	184	188	115	121	117	117	168	172	162	168	188	188	107	113	166	166
aegypti	Pac_16	Pacaraima	Brazil	209	209	184	188	128	128	160	160	188	188	121	121	117	155	166	166	158	162	191	191	113	113	166	166
aegypti	Pac_17	Pacaraima	Brazil	197	201	184	188	128	128	160	160	184	188	121	121	119	153	166	168	162	162	191	191	113	113	166	175
aegypti	Pac_18	Pacaraima	Brazil	197	209	184	188	128	128	153	160	188	188	115	121	117	155	166	172	162	168	188	191	113	113	166	175
aegypti	Pac_19	Pacaraima	Brazil	195	209	188	188	128	128	160	160	184	188	117	117	153	155	166	178	158	168	188	188	107	113	166	166
aegypti	Pac_20	Pacaraima	Brazil	201	209	188	188	128	128	160	160	188	188	119	121	115	155	166	176	158	158	191	191	107	113	175	175
aegypti	Pac_21	Pacaraima	Brazil	197	209	188	188	128	128	157	160	184	184	115	121	117	117	168	168	168	168	188	188	107	113	175	175
aegypti	Pac_22	Pacaraima	Brazil	209	209	184	184	128	128	158	160	188	188	121	121	115	155	166	168	162	162	191	191	107	113	175	175
aegypti	Pac_23	Pacaraima	Brazil	197	209	184	188	128	128	159	160	188	188	121	121	155	163	166	178	158	162	188	188	113	113	166	175
aegypti	Pac_24	Pacaraima	Brazil	209	209	184	188	128	128	160	160	188	188	115	121	117	153	166	166	158	158	191	191	113	113	166	166
aegypti	Pac_25	Pacaraima	Brazil	209	209	184	188	128	128	160	161	188	188	121	121	153	157	166	168	158	162	191	191	113	113	166	166
aegypti	Pac_26	Pacaraima	Brazil	209	209	184	188	128	128	159	160	188	188	115	121	117	155	166	166	162	168	188	188	113	113	166	175
aegypti	Pac_27	Pacaraima	Brazil	197	201	188	188	128	128	159	160	188	188	115	123	117	149	166	176	162	162	191	191	113	113	166	175
aegypti	Pac_28	Pacaraima	Brazil	201	209	188	188	128	128	159	159	184	188	119	121	117	155	166	172	162	168	188	188	113	113	175	175
aegypti	Pac_29	Pacaraima	Brazil	209	209	184	188	128	128	157	159	184	188	117	121	119	153	168	176	162	162	191	191	113	113	166	166
aegypti	Pac_30	Pacaraima	Brazil	201	209	184	188	128	128	159	160	184	188	117	121	117	155	166	168	158	158	188	191	107	113	175	175
aegypti	Cla_1	Montes Claros	Brazil	197	209	188	188	128	128	148	160	184	184	117	119	157	167	168	176	158	168	188	188	113	113	166	166
aegypti	Cla_2	Montes Claros	Brazil	197	209	184	188	128	128	159	159	184	184	117	119	117	169	168	178	168	168	188	191	113	113	166	175
aegypti	Cla_3	Montes Claros	Brazil	197	201	186	186	128	128	148	160	184	184	119	119	117	119	168	176	168	168	188	191	95	113	166	172
aegypti	Cla_4	Montes Claros	Brazil	209	209	188	188	128	128	159	160	184	188	117	119	117	119	166	178	156	158	182	182	113	113	175	175
aegypti	Cla_5	Montes Claros	Brazil	197	209	184	188	128	128	159	160	184	188	117	117	115	157	168	176	158	168	188	191	113	113	148	166
aegypti	Cla_6	Montes Claros	Brazil	209	209	184	188	128	128	160	160	184	188	117	119	119	155	168	176	158	171	182	188	113	113	166	175
aegypti	Cla_7	Montes Claros	Brazil	209	209	184	184	128	128	157	160	184	184	119	121	119	157	168	168	158	168	188	191	95	113	166	166
aegypti	Cla_8	Montes Claros	Brazil	197	197	186	188	128	128	157	159	184	184	119	121	117	143	168	168	168	168	191	191	95	113	166	166
aegypti	Cla_9	Montes Claros	Brazil	197	209	184	188	128	128	157	160	184	188	119	121	117	117	168	176	156	168	191	191	113	113	166	166
aegypti	Cla_10	Montes Claros	Brazil	197	197	184	184	128	128	157	160	184	188	117	119	115	117	166	168	168	168	191	191	95	113	148	166
aegypti	Cla_11	Montes Claros	Brazil	209	209	184	184	128	128	157	160	184	184	117	119	115	117	168	176	158	171	188	188	113	113	166	166
aegypti	Cla_12	Montes Claros	Brazil	197	201	184	186	128	128	148	159	184	184	119	121	119	119	168	176	156	168	191	191	95	113	166	172
aegypti	Cla_13	Montes Claros	Brazil	197	209	188	188	128	128	160	160	184	184	117	117	115	115	168	178	158	168	182	188	113	113	148	148
aegypti	Cla_14	Montes Claros	Brazil	209	209	184	184	128	128	157	160	184	188	119	121	115	119	168	176	156	168	188	188	113	113	166	166
aegypti	Cla_15	Montes Claros	Brazil	209	209	184	188	128	128	159	160	184	184	117	117	115	157	168	178	158	168	191	191	113	113	166	166
aegypti	Cla_16	Montes Claros	Brazil	197	209	188	188	128	128	157	159	184	184	119	121	119	119	168	168	168	168	182	191	113	113	166	166
aegypti	Cla_17	Montes Claros	Brazil	197	209	184	188	128	128	159	160	184	188	121	121	115	119	168	168	156	158	182	191	95	113	166	175
aegypti	Cla_18	Montes Claros	Brazil	209	209	186	186	128	128	157	157	184	188	117	121	143	167	168	178	168	168	191	191	113	113	172	175
aegypti	Cla_19	Montes Claros	Brazil	209	209	184	184	128	128	157	160	184	184	117	121	119	143	176	178	156	156	188	191	113	113	148	148
aegypti	Cla_20	Montes Claros	Brazil	197	209	188	188	128	128	157	157	184	184	119	121	115	157	166	168	158	168	191	191	95	113	148	148
aegypti	Cla_21	Montes Claros	Brazil	201	209	188	188	128	128	157	160	184	184	117	119	115	119	168	168	158	168	182	188	113	113	166	166
aegypti	Cla_22	Montes Claros	Brazil	209	209	184	188	128	128	157	160	184	184	119	121	115	157	168	178	158	168	188	191	95	113	172	172
aegypti	Cla_23	Montes Claros	Brazil	197	197	188	188	128	128	148	159	184	184	117	121	115	119	168	178	158	168	188	191	95	113	166	166
aegypti	Cla_24	Montes Claros	Brazil	209	209	184	188	128	128	159	159	184	188	117	119	115	159	168	168	168	168	188	188	113	113	148	148
aegypti	Cla_25	Montes Claros	Brazil	209	209	188	188	128	128	157	159	184	184	119	119	117	117	168	176	158	168	182	191	95	95	166	175
aegypti	Cla_26	Montes Claros	Brazil	209	209	184	188	128	128	159	160	184	184	117	117	119	119	168	168	158	168	182	182	113	113	166	166
aegypti	Cla_27	Montes Claros	Brazil	197	209	188	188	128	128	157	159	184	188	119	121	115	143	168	176	158	168	188	191	95	113	148	148
aegypti	Cla_28	Montes Claros	Brazil	209	209	188	188	128	128	157	160	184	184	119	121	119	119	168	168	158	168	191	191	113	113	175	175
aegypti	Cla_29	Montes Claros	Brazil	197	209	184	186	128	128	159	160	184	188	119	119	117	157	168	168	168	171	191	191	113	113	148	166
aegypti	Cla_30	Montes Claros	Brazil	209	209	184	188	128	128	157	159	184	184	117	119	119	119	168	168	158	168	182	182	113	113	148	166
aegypti	Ita_1	Itacoatiara	Brazil	209	209	184	188	128	128	158	159	184	184	115	119	115	115	166	176	162	168	191	191	113	113	166	166
aegypti	Ita_2	Itacoatiara	Brazil	209	209	188	188	128	128	159	160	184	184	115	121	115	115	170	176	168	168	182	188	107	113	172	175
aegypti	Ita_3	Itacoatiara	Brazil	195	209	184	188	128	128	147	158	184	188	115	115	119	119	168	176	168	168	188	188	113	113	166	175
aegypti	Ita_4	Itacoatiara	Brazil	201	201	188	188	128	128	147	159	184	184	115	121	119	119	166	176	162	168	182	191	113	113	172	175
aegypti	Ita_5	Itacoatiara	Brazil	195	201	188	188	128	128	158	159	184	188	121	121	117	117	168	176	162	168	191	191	113	113	172	175
aegypti	Ita_6	Itacoatiara	Brazil	197	201	188	188	128	128	160	162	184	184	117	121	117	117	168	176	162	168	188	191	113	113	166	166
aegypti	Ita_7	Itacoatiara	Brazil	201	201	184	188	128	128	159	160	184	184	119	121	115	169	166	176	168	168	182	191	113	113	166	175
aegypti	Ita_8	Itacoatiara	Brazil	195	209	188	188	128	128	160	162	-9	-9	115	119	117	117	168	168	162	168	191	191	113	113	172	172
aegypti	Ita_9	Itacoatiara	Brazil	201	209	184	188	128	128	159	159	184	184	115	115	117	169	168	176	168	168	191	191	107	113	172	175
aegypti	Ita_10	Itacoatiara	Brazil	201	209	188	188	128	128	159	159	184	188	115	121	115	115	168	176	162	168	188	188	113	113	166	175
aegypti	Ita_11	Itacoatiara	Brazil	197	197	188	188	128	128	159	159	184	188	115	117	117	117	176	176	168	168	188	191	113	113	166	175
aegypti	Ita_12	Itacoatiara	Brazil	201	201	188	188	128	128	147	159	184	188	115	121	117	117	176	176	162	168	188	188	113	113	166	166
aegypti	Ita_13	Itacoatiara	Brazil	201	209	184	188	128	128	159	159	184	188	121	121	115	117	176	176	168	168	191	191	113	113	166	175
aegypti	Ita_14	Itacoatiara	Brazil	201	201	184	188	128	128	147	159	184	184	119	121	115	115	166	176	168	168	191	191	113	113	166	175
aegypti	Ita_15	Itacoatiara	Brazil	201	209	188	188	128	128	159	159	184	188	115	121	115	115	168	170	168	168	-9	-9	107	113	172	175
aegypti	Ita_16	Itacoatiara	Brazil	197	209	184	184	128	128	147	159	184	188	115	115	115	115	168	176	168	168	188	188	107	107	166	175
aegypti	Ita_17	Itacoatiara	Brazil	197	209	188	188	128	128	160	160	184	188	115	115	117	117	172	176	162	162	191	191	113	113	175	175
aegypti	Ita_18	Itacoatiara	Brazil	209	209	184	188	128	128	158	159	184	188	115	115	115	115	176	176	162	168	191	191	113	113	166	172
aegypti	Ita_19	Itacoatiara	Brazil	197	197	188	188	128	128	159	159	184	188	117	121	117	117	176	176	168	168	188	188	107	113	172	175
aegypti	Ita_20	Itacoatiara	Brazil	197	201	184	188	128	128	147	158	184	184	115	115	115	119	168	176	162	162	188	188	107	107	172	175
aegypti	Ita_21	Itacoatiara	Brazil	197	201	188	188	128	128	158	159	184	188	115	121	115	115	168	170	162	168	188	188	107	113	172	175
aegypti	Ita_22	Itacoatiara	Brazil	197	201	188	188	128	128	159	160	184	188	117	121	115	115	168	176	162	168	191	191	113	113	166	166
aegypti	Ita_23	Itacoatiara	Brazil	197	201	188	188	128	128	159	159	184	184	115	121	117	117	168	172	162	168	191	191	113	113	166	175
aegypti	Ita_24	Itacoatiara	Brazil	197	209	188	188	128	128	159	159	184	184	115	115	115	115	176	176	162	162	188	188	113	113	166	166
aegypti	Ita_25	Itacoatiara	Brazil	209	209	184	188	128	128	159	159	184	188	115	115	117	117	176	176	162	168	191	191	107	113	166	175
aegypti	Ita_26	Itacoatiara	Brazil	195	195	188	188	128	128	158	159	184	184	115	115	115	115	166	168	162	168	191	191	113	113	175	175
aegypti	Ita_27	Itacoatiara	Brazil	209	209	188	188	128	128	158	159	184	188	121	121	117	117	168	176	162	162	191	191	113	113	175	175
aegypti	Ita_28	Itacoatiara	Brazil	197	201	184	184	128	128	158	159	184	184	119	119	117	117	168	176	162	168	188	188	107	113	166	166
aegypti	Ita_29	Itacoatiara	Brazil	201	203	188	188	128	128	148	159	184	184	119	121	119	119	166	176	168	168	191	191	113	113	166	175
aegypti	Ita_30	Itacoatiara	Brazil	209	209	184	188	128	128	159	159	184	188	115	115	115	115	168	176	162	168	191	191	113	113	166	172
aegypti	Foz_1	Foz do Iguacu	Brazil	201	201	188	188	128	128	159	160	184	188	117	119	119	123	168	174	156	156	191	194	95	113	160	175
aegypti	Foz_2	Foz do Iguacu	Brazil	197	209	184	184	128	128	159	159	184	188	115	119	119	141	168	174	156	168	191	191	113	113	166	166
aegypti	Foz_3	Foz do Iguacu	Brazil	201	209	184	188	128	128	159	160	184	184	115	117	115	143	168	168	162	168	191	194	95	113	166	175
aegypti	Foz_4	Foz do Iguacu	Brazil	197	201	184	190	128	128	159	160	184	188	115	121	115	115	168	174	156	168	182	191	95	113	166	166
aegypti	Foz_5	Foz do Iguacu	Brazil	201	201	186	188	128	128	148	159	188	188	113	119	115	119	166	166	156	158	182	182	113	113	166	175
aegypti	Foz_6	Foz do Iguacu	Brazil	201	209	184	188	128	128	148	159	184	188	113	119	139	157	166	166	156	156	182	191	113	113	160	175
aegypti	Foz_7	Foz do Iguacu	Brazil	209	209	186	186	128	128	158	159	184	188	111	113	143	145	168	168	158	168	191	191	113	113	172	175
aegypti	Foz_8	Foz do Iguacu	Brazil	209	209	184	188	128	128	159	159	184	188	115	121	115	139	168	176	156	168	182	194	95	113	166	166
aegypti	Foz_9	Foz do Iguacu	Brazil	209	209	184	188	128	128	148	160	184	188	117	117	115	149	168	172	156	156	191	191	113	113	166	166
aegypti	Foz_10	Foz do Iguacu	Brazil	209	209	184	188	128	128	159	159	184	188	115	121	115	139	168	168	162	168	194	194	95	113	166	166
aegypti	Foz_11	Foz do Iguacu	Brazil	201	209	184	186	128	128	148	159	188	188	115	121	119	143	172	178	156	156	182	191	95	113	166	166
aegypti	Foz_12	Foz do Iguacu	Brazil	201	209	184	190	128	128	148	157	188	188	117	121	119	143	168	172	168	168	188	191	104	113	166	175
aegypti	Foz_13	Foz do Iguacu	Brazil	209	215	184	188	128	128	148	159	184	184	117	119	115	143	168	172	156	168	191	191	113	113	160	175
aegypti	Foz_14	Foz do Iguacu	Brazil	201	209	186	188	128	128	157	159	184	188	121	121	115	143	168	172	158	168	182	182	113	113	166	175
aegypti	Foz_15	Foz do Iguacu	Brazil	197	197	184	186	128	128	148	156	184	184	117	121	115	119	172	176	156	168	191	191	113	113	166	166
aegypti	Foz_16	Foz do Iguacu	Brazil	201	201	184	184	128	128	148	159	184	188	119	121	115	143	168	172	156	168	182	191	95	113	166	175
aegypti	Foz_17	Foz do Iguacu	Brazil	201	209	184	186	128	128	159	160	188	188	119	121	115	143	168	172	156	168	182	182	113	113	166	172
aegypti	Foz_18	Foz do Iguacu	Brazil	201	211	184	190	128	128	148	148	188	188	117	121	115	143	172	172	158	168	191	191	113	113	166	166
aegypti	Foz_19	Foz do Iguacu	Brazil	197	209	184	186	128	128	157	159	184	184	121	121	119	139	172	176	156	162	188	191	113	113	166	166
aegypti	Foz_20	Foz do Iguacu	Brazil	197	201	184	184	128	128	148	159	184	184	117	117	115	119	172	172	156	168	191	191	113	113	166	166
aegypti	Foz_21	Foz do Iguacu	Brazil	209	209	184	188	128	128	148	157	184	188	115	121	119	155	168	168	156	168	191	194	95	113	166	166
aegypti	Foz_22	Foz do Iguacu	Brazil	201	209	184	188	128	130	159	159	184	184	117	121	119	119	168	172	156	156	182	191	113	113	160	175
aegypti	Foz_23	Foz do Iguacu	Brazil	209	209	184	188	128	128	157	157	184	188	117	121	143	149	172	172	156	168	191	194	113	113	166	172
aegypti	Foz_24	Foz do Iguacu	Brazil	201	211	186	188	130	130	148	160	184	188	117	121	119	141	168	172	156	162	182	191	113	113	166	175
aegypti	Foz_25	Foz do Iguacu	Brazil	197	201	186	186	128	128	148	159	184	188	117	119	115	119	172	176	168	168	182	191	95	113	166	175
aegypti	Foz_26	Foz do Iguacu	Brazil	209	211	184	186	128	128	157	160	184	184	117	119	119	145	168	172	156	168	182	182	95	113	166	175
aegypti	Foz_27	Foz do Iguacu	Brazil	201	209	184	188	112	128	159	159	184	188	117	121	115	119	172	176	156	168	191	194	113	113	175	175
aegypti	Foz_28	Foz do Iguacu	Brazil	201	209	184	188	128	130	159	159	184	184	119	121	119	119	168	178	156	156	182	191	113	113	160	175
aegypti	Foz_29	Foz do Iguacu	Brazil	209	209	184	188	128	128	159	159	184	188	117	123	115	119	172	172	162	168	182	194	113	113	166	166
aegypti	Foz_30	Foz do Iguacu	Brazil	197	201	184	188	128	128	148	159	184	184	117	121	119	141	168	172	156	168	182	191	113	113	166	166
aegypti	Fort_1	Fortaleza	Brazil	201	209	184	184	130	130	160	160	184	184	121	121	119	119	176	178	162	168	188	188	113	113	166	166
aegypti	Fort_2	Fortaleza	Brazil	209	209	184	188	130	130	159	160	184	184	115	121	115	155	176	178	162	168	188	188	113	113	166	166
aegypti	Fort_3	Fortaleza	Brazil	197	209	184	188	128	128	157	159	184	184	115	121	119	135	-9	-9	162	168	182	188	113	113	166	166
aegypti	Fort_4	Fortaleza	Brazil	197	209	184	186	128	128	157	159	184	184	115	123	119	155	-9	-9	162	162	188	188	113	113	166	166
aegypti	Fort_5	Fortaleza	Brazil	197	197	184	184	128	128	159	160	184	184	119	121	157	167	-9	-9	168	168	182	182	113	113	166	172
aegypti	Fort_6	Fortaleza	Brazil	209	209	184	186	130	130	157	159	184	194	113	121	119	167	-9	-9	168	168	188	188	113	113	175	175
aegypti	Fort_7	Fortaleza	Brazil	197	209	184	184	128	128	160	160	184	184	117	121	117	155	176	176	158	162	188	188	113	113	166	166
aegypti	Fort_8	Fortaleza	Brazil	197	197	184	186	128	128	157	160	184	184	113	119	155	167	-9	-9	162	168	188	188	113	113	166	166
aegypti	Fort_9	Fortaleza	Brazil	197	209	184	186	128	128	159	160	184	184	121	121	119	157	176	176	168	168	188	188	113	113	175	175
aegypti	Fort_10	Fortaleza	Brazil	209	209	184	184	128	128	159	160	184	184	117	121	157	167	176	176	162	168	182	188	113	113	166	166
aegypti	Fort_11	Fortaleza	Brazil	197	209	188	188	130	130	160	160	184	184	121	121	159	167	176	176	162	168	191	191	113	113	166	172
aegypti	Fort_12	Fortaleza	Brazil	201	209	184	184	128	128	157	160	184	184	115	117	115	167	176	178	158	168	188	188	113	113	166	166
aegypti	Fort_14	Fortaleza	Brazil	197	209	184	184	128	128	160	160	184	184	115	121	119	119	176	176	162	168	182	188	113	113	166	166
aegypti	Fort_15	Fortaleza	Brazil	197	209	184	188	128	128	159	159	184	184	121	121	119	159	168	178	162	168	182	182	113	113	166	166
aegypti	Fort_16	Fortaleza	Brazil	201	209	184	184	130	130	156	157	184	184	121	121	117	157	176	176	162	168	188	188	113	113	166	175
aegypti	Fort_17	Fortaleza	Brazil	197	209	184	186	128	128	160	160	184	184	119	121	119	155	176	176	162	168	182	182	113	113	166	166
aegypti	Fort_18	Fortaleza	Brazil	197	209	184	188	130	130	156	159	184	184	121	121	115	119	176	176	162	168	188	188	113	113	166	166
aegypti	Fort_19	Fortaleza	Brazil	197	209	184	186	128	128	157	160	184	184	121	121	157	157	176	176	168	168	188	188	113	113	166	166
aegypti	Fort_20	Fortaleza	Brazil	201	209	184	188	128	128	157	160	184	184	115	121	119	131	176	178	162	168	188	188	113	113	166	166
aegypti	Fort_21	Fortaleza	Brazil	209	209	184	184	128	128	160	160	184	184	115	121	119	155	168	176	162	168	182	182	113	113	166	175
aegypti	Fort_22	Fortaleza	Brazil	209	209	184	188	130	130	157	160	184	184	121	121	117	167	176	176	158	168	188	188	113	113	166	166
aegypti	Fort_23	Fortaleza	Brazil	209	209	184	184	130	130	156	159	184	184	115	121	155	155	176	176	162	168	182	188	113	113	166	166
aegypti	Fort_24	Fortaleza	Brazil	197	201	184	188	128	128	156	159	184	184	121	121	117	131	168	176	-9	-9	188	188	113	113	166	166
aegypti	Cast_1	Castanhal	Brazil	209	209	188	188	130	130	158	159	184	188	119	119	135	143	168	176	168	168	188	188	113	113	166	172
aegypti	Cast_3	Castanhal	Brazil	209	209	188	188	128	128	158	160	188	188	121	121	135	145	166	170	162	168	188	188	113	113	166	166
aegypti	Cast_4	Castanhal	Brazil	209	209	188	188	130	130	159	160	184	184	119	121	117	131	168	172	162	168	182	188	113	113	172	175
aegypti	Cast_5	Castanhal	Brazil	199	209	188	188	128	128	159	160	184	188	121	121	119	119	166	168	162	171	182	182	113	113	166	166
aegypti	Cast_6	Castanhal	Brazil	197	209	188	188	128	128	160	160	184	188	115	115	119	119	168	170	168	171	191	191	113	113	166	172
aegypti	Cast_7	Castanhal	Brazil	209	209	188	188	130	130	158	160	184	184	115	119	119	143	-9	-9	162	168	191	191	113	113	172	175
aegypti	Cast_8	Castanhal	Brazil	197	209	188	188	128	128	160	160	184	188	115	119	117	137	168	170	156	171	182	182	113	113	166	172
aegypti	Cast_9	Castanhal	Brazil	199	209	186	188	128	128	158	159	184	194	115	119	119	143	168	178	162	168	191	191	113	113	166	166
aegypti	Cast_10	Castanhal	Brazil	209	209	188	188	128	128	157	157	184	188	119	119	119	119	166	176	156	156	188	191	113	113	166	166
aegypti	Cast_11	Castanhal	Brazil	197	199	188	188	128	128	158	159	184	188	115	119	119	137	168	168	168	168	-9	-9	95	113	166	172
aegypti	Cast_12	Castanhal	Brazil	197	209	184	188	130	130	158	159	194	194	115	119	115	135	166	168	156	168	182	191	113	113	166	166
aegypti	Cast_13	Castanhal	Brazil	209	209	188	188	128	128	158	160	184	194	119	119	135	143	168	176	162	168	188	188	95	113	166	166
aegypti	Cast_14	Castanhal	Brazil	209	209	188	188	130	130	157	159	188	194	119	119	115	119	168	178	162	168	188	191	95	113	166	172
aegypti	Cast_15	Castanhal	Brazil	197	209	188	188	128	128	159	160	184	184	115	115	119	119	166	168	168	168	191	191	113	113	166	175
aegypti	Cast_16	Castanhal	Brazil	199	209	188	188	128	128	158	160	184	188	121	121	135	145	168	176	156	168	188	188	113	113	166	166
aegypti	Cast_17	Castanhal	Brazil	197	209	184	188	128	128	158	160	188	194	115	119	115	143	166	168	168	168	188	191	113	113	166	166
aegypti	Cast_18	Castanhal	Brazil	209	209	188	188	130	130	158	160	184	184	115	119	117	131	172	176	162	168	182	182	113	113	172	175
aegypti	Cast_19	Castanhal	Brazil	197	209	188	188	128	128	159	160	184	188	115	119	119	119	166	168	168	168	191	191	113	113	166	175
aegypti	Cast_20	Castanhal	Brazil	199	199	188	188	128	128	158	160	184	184	121	121	119	135	168	176	156	162	-9	-9	113	113	166	166
aegypti	Cast_21	Castanhal	Brazil	197	209	184	188	128	128	157	159	184	184	115	121	115	131	168	168	162	162	191	191	113	113	166	166
aegypti	Cast_22	Castanhal	Brazil	199	209	188	188	128	128	159	159	188	188	119	119	115	119	166	178	156	156	188	188	95	113	166	166
aegypti	Cast_23	Castanhal	Brazil	209	209	188	188	128	128	157	159	184	184	119	119	143	145	178	178	168	168	188	191	113	113	166	172
aegypti	Cast_24	Castanhal	Brazil	209	209	188	188	128	128	159	159	184	188	119	119	119	135	168	178	162	168	-9	-9	113	113	166	166
aegypti	Cast_25	Castanhal	Brazil	-9	-9	188	188	128	128	159	162	184	184	115	121	119	119	170	178	156	168	191	191	113	113	166	166
aegypti	Cast_26	Castanhal	Brazil	199	209	188	188	128	128	158	160	184	184	121	121	131	145	166	168	156	168	-9	-9	113	113	166	166
aegypti	Cast_27	Castanhal	Brazil	195	209	188	188	128	128	157	157	184	194	115	119	119	137	166	178	158	162	188	188	113	113	166	175
aegypti	Cast_28	Castanhal	Brazil	197	209	184	188	128	128	157	160	194	194	115	119	117	135	166	168	168	168	191	191	113	113	166	166
aegypti	Cast_29	Castanhal	Brazil	197	209	188	188	128	128	158	160	184	184	115	119	119	143	168	172	162	162	182	182	113	113	166	175
aegypti	Cast_30	Castanhal	Brazil	199	209	184	188	128	128	157	160	184	194	115	119	119	135	168	178	158	162	191	191	113	113	166	166
aegypti	Boa_1	Boa Vista	Brazil	201	209	188	188	128	128	157	160	188	188	121	121	115	151	168	178	162	162	188	188	113	113	166	175
aegypti	Boa_2	Boa Vista	Brazil	197	209	188	188	128	128	160	160	184	184	121	121	115	115	166	166	158	162	188	188	113	113	175	175
aegypti	Boa_3	Boa Vista	Brazil	201	201	184	188	128	128	159	159	188	188	115	121	115	117	166	166	162	162	188	188	107	113	166	166
aegypti	Boa_6	Boa Vista	Brazil	197	201	184	184	128	128	159	159	184	184	115	115	115	117	166	166	162	162	-9	-9	113	113	166	166
aegypti	Boa_7	Boa Vista	Brazil	197	209	188	188	128	128	159	159	184	184	121	121	115	117	166	168	162	168	188	188	113	113	166	175
aegypti	Boa_8	Boa Vista	Brazil	197	203	188	188	128	128	160	160	184	184	115	121	115	117	166	168	162	168	188	194	107	113	166	166
aegypti	Boa_9	Boa Vista	Brazil	201	209	184	188	128	128	159	159	184	184	121	121	115	117	166	166	162	162	188	188	107	113	166	175
aegypti	Boa_10	Boa Vista	Brazil	201	209	188	188	128	128	159	159	184	184	121	121	117	117	166	166	162	162	188	188	107	107	166	166
aegypti	Boa_11	Boa Vista	Brazil	197	209	184	188	128	128	160	160	184	184	115	121	115	117	166	168	162	162	-9	-9	113	113	166	166
aegypti	Boa_12	Boa Vista	Brazil	197	201	184	188	128	128	158	159	184	184	121	121	117	117	166	166	162	162	188	188	107	107	166	175
aegypti	Boa_13	Boa Vista	Brazil	201	209	184	184	128	128	159	159	188	188	115	121	115	117	168	178	162	162	188	188	107	113	166	166
aegypti	Boa_14	Boa Vista	Brazil	201	209	184	188	128	128	157	160	184	188	121	121	115	115	166	166	162	168	188	188	107	113	166	166
aegypti	Boa_15	Boa Vista	Brazil	209	209	188	188	128	128	159	161	184	188	115	121	115	115	166	168	162	162	188	188	107	113	166	166
aegypti	Boa_16	Boa Vista	Brazil	197	203	184	188	128	128	159	159	184	188	115	121	117	117	166	168	162	168	188	188	113	113	166	175
aegypti	Boa_17	Boa Vista	Brazil	201	209	188	188	128	128	159	159	184	184	115	115	117	117	168	168	162	162	188	188	113	113	166	175
aegypti	Boa_18	Boa Vista	Brazil	201	209	184	188	128	128	159	159	188	188	115	121	115	117	166	166	162	162	188	188	113	113	166	175
aegypti	Boa_19	Boa Vista	Brazil	201	201	184	188	128	128	159	159	184	188	121	121	115	115	166	166	158	162	188	188	113	113	166	175
aegypti	Boa_20	Boa Vista	Brazil	197	201	184	188	128	128	159	159	184	184	121	121	115	115	168	178	162	162	188	188	107	113	166	175
aegypti	Boa_21	Boa Vista	Brazil	197	201	184	184	128	128	159	159	184	188	115	121	115	115	166	168	162	162	188	188	107	113	166	175
aegypti	Boa_22	Boa Vista	Brazil	197	209	182	188	128	128	159	159	184	188	121	121	117	155	168	176	162	168	188	188	113	113	166	175
aegypti	Boa_23	Boa Vista	Brazil	201	209	188	188	128	128	158	158	184	184	115	121	117	117	166	166	162	162	188	188	107	107	166	166
aegypti	Boa_24	Boa Vista	Brazil	201	209	188	188	128	128	159	160	184	188	115	121	115	115	166	166	162	168	188	188	113	113	166	166
aegypti	Boa_25	Boa Vista	Brazil	201	201	184	188	128	128	153	159	184	188	121	121	115	115	166	168	162	162	188	188	113	113	166	166
aegypti	Boa_26	Boa Vista	Brazil	201	209	188	188	128	128	159	159	188	188	115	121	115	115	166	166	162	162	188	188	113	113	166	175
aegypti	Boa_27	Boa Vista	Brazil	197	209	184	188	128	128	159	160	188	188	115	117	117	155	166	168	158	162	188	188	113	113	166	166
aegypti	Boa_28	Boa Vista	Brazil	197	201	184	184	128	128	153	159	184	184	115	121	115	115	166	166	162	162	182	188	107	113	175	175
aegypti	Boa_29	Boa Vista	Brazil	197	201	182	188	128	128	157	160	184	184	115	119	115	115	168	168	162	168	188	188	113	113	166	172
aegypti	Boa_30	Boa Vista	Brazil	209	209	188	188	128	128	159	159	184	184	115	121	117	117	166	166	162	171	191	191	113	113	166	166
aegypti	BePA_1	Belem	Brazil	197	197	184	188	128	128	159	161	188	188	119	121	115	149	166	178	156	168	188	194	113	113	166	172
aegypti	BePA_2	Belem	Brazil	-9	-9	188	188	128	128	153	159	188	194	121	121	119	135	176	178	162	162	191	191	113	113	166	172
aegypti	BePA_3	Belem	Brazil	-9	-9	188	188	128	128	-9	-9	184	188	119	119	115	119	178	178	156	162	188	188	113	113	166	172
aegypti	BePA_4	Belem	Brazil	197	199	184	188	128	128	159	161	188	188	119	121	115	149	166	178	156	168	188	194	113	113	166	172
aegypti	BePA_5	Belem	Brazil	197	209	184	188	128	128	161	161	184	194	115	121	119	119	166	178	168	168	182	182	113	113	172	172
aegypti	BePA_6	Belem	Brazil	197	209	184	184	128	128	158	158	188	188	121	121	149	159	166	178	162	168	191	191	95	113	166	166
aegypti	BePA_7	Belem	Brazil	197	197	184	188	128	128	160	160	188	194	119	121	115	115	178	178	162	168	182	191	113	113	166	172
aegypti	BePA_8	Belem	Brazil	197	199	184	188	128	128	159	159	184	194	119	121	135	155	176	178	162	168	194	194	95	113	172	172
aegypti	BePA_9	Belem	Brazil	-9	-9	188	188	128	128	159	159	188	188	115	121	115	119	166	178	162	168	188	191	113	113	166	166
aegypti	BePA_10	Belem	Brazil	-9	-9	188	188	128	128	-9	-9	184	188	115	119	115	135	162	170	162	162	188	191	113	113	166	166
aegypti	BePA_11	Belem	Brazil	-9	-9	184	186	130	130	158	158	188	188	115	123	115	119	-9	-9	168	168	188	191	113	113	166	172
aegypti	BePA_12	Belem	Brazil	199	199	188	188	128	128	159	159	184	188	121	121	129	155	176	178	168	168	188	191	113	113	166	166
aegypti	BePA_13	Belem	Brazil	197	209	184	188	128	128	159	159	184	188	119	119	131	131	178	178	162	168	188	188	113	113	166	166
aegypti	BePA_14	Belem	Brazil	209	209	188	188	130	130	158	160	188	188	119	121	115	135	178	178	162	168	188	188	113	113	166	172
aegypti	BePA_15	Belem	Brazil	197	197	188	188	128	128	158	158	184	188	121	121	129	155	176	178	168	168	191	191	113	113	166	166
aegypti	BePA_16	Belem	Brazil	197	209	184	184	128	128	158	160	188	188	115	121	119	135	176	176	168	168	191	191	113	113	166	172
aegypti	BePA_17	Belem	Brazil	-9	-9	188	188	128	128	159	170	184	184	115	119	119	119	166	178	162	168	188	194	113	113	166	166
aegypti	BePA_18	Belem	Brazil	-9	-9	188	188	130	130	159	159	188	194	119	121	135	135	166	176	162	168	191	191	113	113	172	172
aegypti	BePA_19	Belem	Brazil	-9	-9	188	188	128	128	159	159	188	188	115	121	135	135	176	176	168	168	191	191	113	113	166	166
aegypti	BePA_20	Belem	Brazil	197	209	184	188	128	128	159	161	188	188	119	119	115	149	166	178	156	168	182	188	113	113	166	166
aegypti	BePA_21	Belem	Brazil	197	197	184	188	128	128	158	159	188	194	123	125	119	119	-9	-9	168	168	191	194	113	113	166	172
aegypti	BePA_22	Belem	Brazil	201	209	186	188	130	130	158	158	188	188	121	121	117	135	176	176	162	168	188	191	113	113	166	172
aegypti	BePA_23	Belem	Brazil	199	209	186	188	130	130	158	158	184	184	121	121	131	131	178	178	168	168	191	191	113	113	166	172
aegypti	BePA_24	Belem	Brazil	197	199	188	188	128	128	158	160	184	188	121	121	119	133	178	178	162	162	182	188	95	113	172	172
aegypti	BePA_25	Belem	Brazil	-9	-9	186	188	128	128	159	159	188	188	121	121	115	115	176	178	168	168	188	191	113	113	166	166
aegypti	BePA_26	Belem	Brazil	-9	-9	184	188	130	130	159	159	184	188	115	121	115	135	176	176	162	168	188	191	113	113	166	172
aegypti	BePA_27	Belem	Brazil	-9	-9	184	188	128	128	159	159	184	184	119	121	119	135	166	178	162	168	188	191	95	113	166	166
aegypti	BePA_28	Belem	Brazil	197	199	188	188	128	128	161	161	184	184	115	119	115	131	176	178	162	168	182	194	113	113	172	172
aegypti	BePA_29	Belem	Brazil	209	209	188	188	128	128	158	159	188	194	115	121	117	135	168	178	162	168	188	191	113	113	166	166
aegypti	BePA_30	Belem	Brazil	197	201	184	188	130	130	158	159	184	194	119	121	135	135	178	178	162	168	191	194	113	113	166	172
aegypti	TO001	Tocantins	Brazil	197	209	184	188	128	128	158	160	184	188	121	121	115	119	178	178	158	168	191	191	95	113	166	175
aegypti	TO002	Tocantins	Brazil	197	209	184	188	128	130	159	160	184	194	119	121	115	119	166	168	168	168	182	182	95	113	166	166
aegypti	TO003	Tocantins	Brazil	201	209	186	188	128	130	159	160	184	184	119	121	115	119	168	168	156	168	191	191	113	113	175	175
aegypti	TO004	Tocantins	Brazil	201	209	186	188	128	128	158	159	184	188	119	119	135	157	166	166	156	168	191	191	113	113	166	166
aegypti	TO005	Tocantins	Brazil	197	209	186	188	128	128	159	160	184	184	119	119	117	131	176	178	156	162	191	191	113	113	166	172
aegypti	TO006	Tocantins	Brazil	209	209	186	186	128	130	147	158	188	188	119	119	115	119	168	168	156	168	191	191	113	113	166	166
aegypti	TO007	Tocantins	Brazil	197	209	184	186	128	130	147	159	184	184	119	121	115	119	168	176	158	168	188	188	95	113	166	166
aegypti	TO008	Tocantins	Brazil	201	209	186	188	128	128	159	160	184	184	119	121	119	119	166	178	168	168	188	191	95	113	166	166
aegypti	TO009	Tocantins	Brazil	209	209	184	188	128	130	159	159	184	188	119	121	115	157	168	168	156	168	191	191	113	113	172	175
aegypti	TO010	Tocantins	Brazil	209	209	188	188	128	130	158	159	184	188	115	119	115	119	168	178	156	168	191	191	95	113	166	166
aegypti	TO011	Tocantins	Brazil	197	209	184	188	128	130	156	159	184	184	121	121	115	115	168	178	158	168	191	191	113	113	166	172
aegypti	TO012	Tocantins	Brazil	209	209	186	188	128	130	158	158	184	184	121	121	117	119	166	168	162	168	191	191	95	113	166	172
aegypti	TO013	Tocantins	Brazil	197	209	188	188	112	128	159	159	188	194	119	121	119	159	168	168	156	168	188	188	113	113	166	172
aegypti	TO014	Tocantins	Brazil	209	209	188	188	128	128	159	159	184	184	119	121	115	155	168	168	156	158	191	191	113	113	166	166
aegypti	TO015	Tocantins	Brazil	209	209	186	188	128	128	159	159	184	184	115	119	115	117	168	178	162	168	188	188	113	113	166	172
aegypti	TO016	Tocantins	Brazil	209	209	184	188	128	128	159	161	184	184	121	121	117	119	166	166	168	168	191	191	113	113	166	166
aegypti	TO017	Tocantins	Brazil	197	209	186	188	128	128	158	159	188	188	119	121	119	145	168	176	156	162	191	191	113	113	166	166
aegypti	TO018	Tocantins	Brazil	209	209	188	188	128	128	158	158	184	184	117	121	115	119	168	168	168	168	191	191	113	113	166	166
aegypti	TO019	Tocantins	Brazil	209	209	188	188	130	130	159	159	184	184	119	119	145	155	168	168	168	168	188	188	113	113	166	166
aegypti	TO021	Tocantins	Brazil	209	209	186	188	128	128	159	159	184	188	119	119	115	119	168	168	168	168	191	191	95	113	166	175
aegypti	TO022	Tocantins	Brazil	209	209	184	188	128	128	159	159	184	184	121	121	117	119	166	168	156	162	194	194	113	113	166	166
aegypti	TO023	Tocantins	Brazil	209	209	186	188	130	130	159	159	184	184	119	119	119	131	166	176	168	168	188	191	113	113	166	175
aegypti	TO024	Tocantins	Brazil	209	209	188	188	128	128	158	159	184	194	119	121	117	143	168	178	168	168	191	191	95	113	166	166
aegypti	TO025	Tocantins	Brazil	201	209	186	188	128	130	159	160	184	184	119	119	117	119	176	178	168	168	191	191	95	113	166	175
aegypti	TO026	Tocantins	Brazil	209	209	188	188	128	128	159	160	184	184	121	121	115	115	168	168	168	168	191	191	95	113	172	172
aegypti	TO027	Tocantins	Brazil	197	209	188	188	128	128	147	159	184	184	115	119	115	115	166	168	168	168	191	191	113	113	166	172
aegypti	TO028	Tocantins	Brazil	209	209	188	188	128	128	159	159	184	188	119	121	117	119	166	168	168	168	188	191	113	113	166	166
aegypti	TO029	Tocantins	Brazil	209	209	188	188	128	128	159	159	184	184	115	119	117	157	168	178	156	168	188	188	95	113	166	166
aegypti	TO030	Tocantins	Brazil	197	197	186	188	130	130	158	159	184	184	119	119	117	141	166	166	158	168	191	191	113	113	166	166
aegypti	PA1A005	Parnamirim	Brazil	197	209	184	184	128	130	159	159	184	184	121	121	117	119	176	176	156	168	182	188	113	113	166	175
aegypti	PA1A007	Parnamirim	Brazil	197	197	188	188	128	130	156	159	184	184	115	117	119	119	176	176	168	168	182	188	113	113	166	166
aegypti	PA1A009	Parnamirim	Brazil	197	197	186	188	128	128	156	159	184	188	117	121	119	167	168	172	168	168	182	182	113	113	166	166
aegypti	PA1A011	Parnamirim	Brazil	201	209	188	188	128	130	156	159	184	184	117	119	119	155	168	176	168	168	188	188	113	113	166	172
aegypti	PA1A014	Parnamirim	Brazil	209	209	184	184	128	130	159	159	184	184	115	121	143	167	176	176	168	171	182	188	113	113	166	166
aegypti	PA1A043	Parnamirim	Brazil	201	209	184	188	128	128	159	159	184	184	119	119	117	119	168	172	168	168	188	191	113	113	175	175
aegypti	PA1A078	Parnamirim	Brazil	201	209	184	188	128	128	156	159	184	184	115	117	117	171	168	176	162	168	182	182	113	113	166	175
aegypti	PA1A079	Parnamirim	Brazil	197	197	184	188	128	128	159	159	184	184	117	121	139	155	168	172	168	168	188	188	113	113	166	166
aegypti	PA1A084	Parnamirim	Brazil	197	209	188	188	128	128	159	159	184	184	119	121	119	119	176	176	156	168	191	191	113	113	166	166
aegypti	PA1A085	Parnamirim	Brazil	197	197	184	188	128	130	148	160	184	184	119	119	119	119	168	172	162	162	182	182	113	113	166	166
aegypti	PA1A094	Parnamirim	Brazil	197	197	184	188	128	130	159	159	184	188	117	119	117	119	168	172	162	162	182	191	113	113	175	175
aegypti	PA1A099	Parnamirim	Brazil	197	209	184	188	128	128	159	159	184	184	117	119	117	119	168	168	162	168	182	182	113	113	166	175
aegypti	PA1A105	Parnamirim	Brazil	209	209	184	188	128	130	156	156	184	184	115	121	117	171	172	176	168	168	182	182	113	113	166	175
aegypti	PA1A106	Parnamirim	Brazil	197	201	188	188	128	128	156	156	184	188	119	121	117	117	168	176	162	162	182	182	113	113	166	166
aegypti	PA1A108	Parnamirim	Brazil	197	201	188	188	128	128	159	159	184	188	117	119	119	167	168	176	156	162	188	191	113	113	175	175
aegypti	PA1A115	Parnamirim	Brazil	197	197	184	188	128	130	156	159	184	184	119	121	117	157	176	176	162	162	191	191	113	113	166	166
aegypti	PA1A117	Parnamirim	Brazil	209	209	188	188	128	130	159	159	184	184	117	119	117	119	176	176	162	162	182	188	113	113	166	166
aegypti	PA1A98	Parnamirim	Brazil	197	201	188	188	128	128	159	159	184	184	115	117	115	119	168	168	156	168	188	188	113	113	166	175
aegypti	PA2A005	Parnamirim	Brazil	209	209	184	184	128	130	156	159	184	188	117	119	143	155	172	176	162	168	191	191	113	113	166	166
aegypti	PA2A008	Parnamirim	Brazil	209	209	188	188	128	130	156	159	184	184	121	121	117	155	176	178	168	168	188	188	113	113	166	166
aegypti	PA2A017	Parnamirim	Brazil	197	209	184	188	128	130	159	159	184	184	117	119	117	119	168	172	168	168	182	182	113	116	166	166
aegypti	PA2A021	Parnamirim	Brazil	197	209	184	188	128	130	156	159	184	184	119	121	119	155	168	172	168	168	182	182	113	113	166	166
aegypti	PA2A057	Parnamirim	Brazil	201	209	184	188	128	130	159	159	184	188	119	121	119	157	176	176	168	168	182	188	113	113	166	166
aegypti	PA2A058	Parnamirim	Brazil	197	209	184	188	128	130	156	159	184	188	121	121	143	167	172	176	162	168	182	182	95	113	166	166
aegypti	PA2A060	Parnamirim	Brazil	195	197	188	188	128	130	156	159	184	184	119	121	117	169	168	176	168	168	188	188	113	113	172	175
aegypti	PA2A062	Parnamirim	Brazil	197	209	188	188	128	130	156	159	184	184	121	121	119	169	168	176	168	168	182	188	95	113	166	175
aegypti	PA2A063	Parnamirim	Brazil	197	209	184	186	130	130	157	159	184	184	117	117	137	164	168	168	156	162	182	182	95	113	166	166
aegypti	PA2A064	Parnamirim	Brazil	209	209	184	184	128	130	156	159	184	188	121	121	119	167	168	176	162	168	182	182	113	113	166	175
aegypti	PA2A069	Parnamirim	Brazil	201	209	184	188	128	128	159	159	184	184	119	121	139	167	176	178	156	162	182	182	95	113	175	175
aegypti	PA2A072A	Parnamirim	Brazil	201	209	184	188	128	130	154	156	184	184	117	121	117	119	176	178	156	162	188	188	113	113	166	166
aegypti	PA2A072B	Parnamirim	Brazil	197	201	184	188	128	130	159	159	184	184	117	121	155	167	168	178	156	168	182	188	113	113	166	166
aegypti	PA2A082	Parnamirim	Brazil	197	209	188	188	130	130	147	159	184	184	117	117	117	167	168	176	168	168	188	188	95	113	166	166
aegypti	PA2A101	Parnamirim	Brazil	197	197	188	188	128	128	156	156	184	184	117	121	117	155	168	176	162	168	182	182	113	113	166	166
aegypti	PA2A103	Parnamirim	Brazil	209	209	184	184	128	130	159	159	184	186	117	121	119	167	168	176	162	162	191	191	113	113	166	172
aegypti	PA2A108	Parnamirim	Brazil	197	209	184	188	130	130	159	159	184	188	119	121	117	119	168	178	162	168	188	188	113	113	166	166
aegypti	PA2A111	Parnamirim	Brazil	197	209	186	188	128	130	159	159	184	184	117	117	119	167	168	178	168	168	188	188	113	113	166	166
aegypti	PA2A119	Parnamirim	Brazil	197	209	184	188	128	130	156	159	184	188	115	119	164	167	172	172	168	168	182	182	113	113	166	175
aegypti	PA3A001	Parnamirim	Brazil	201	209	184	184	128	128	147	147	184	184	115	115	119	169	172	176	156	168	182	182	113	113	166	166
aegypti	PA3A004	Parnamirim	Brazil	197	197	186	188	128	130	159	159	184	184	119	119	155	169	168	168	156	168	182	191	95	113	166	166
aegypti	PA3A021	Parnamirim	Brazil	197	209	188	188	128	128	156	159	184	184	117	121	117	157	176	176	156	168	182	182	113	113	166	166
aegypti	PA3A023	Parnamirim	Brazil	197	209	184	184	128	130	156	159	184	184	119	121	119	119	168	168	168	168	182	182	95	113	166	166
aegypti	PA3A024	Parnamirim	Brazil	201	201	184	184	128	128	156	159	184	184	119	121	159	167	168	176	168	168	182	182	113	113	175	175
aegypti	PA3A032	Parnamirim	Brazil	201	209	184	188	128	130	159	159	184	184	121	121	119	119	168	170	168	168	191	191	113	113	175	175
aegypti	PA3A037	Parnamirim	Brazil	197	209	188	188	128	128	156	156	184	184	119	121	117	119	168	170	156	168	182	182	95	113	166	166
aegypti	PA3A046	Parnamirim	Brazil	201	209	186	188	130	130	156	159	184	188	119	119	155	155	168	178	168	168	191	191	95	113	166	166
aegypti	PA3A048	Parnamirim	Brazil	197	197	188	188	128	128	159	159	184	184	115	119	119	119	168	178	156	156	182	182	113	113	166	166
aegypti	PA3A064	Parnamirim	Brazil	201	209	186	186	128	128	159	159	184	184	119	119	119	145	168	168	168	168	188	188	95	113	166	175
aegypti	PA3A072	Parnamirim	Brazil	197	209	188	188	128	130	159	159	184	184	115	121	119	119	178	178	156	168	182	182	113	113	166	166
aegypti	PA3A079	Parnamirim	Brazil	201	201	186	190	130	130	159	159	184	184	115	121	159	164	168	168	168	168	191	191	113	113	166	166
aegypti	PA3A084	Parnamirim	Brazil	197	209	184	184	128	134	159	159	184	184	119	121	119	155	168	178	168	168	191	191	113	113	166	172
aegypti	PA3A086	Parnamirim	Brazil	197	209	188	190	128	130	156	159	188	188	121	121	155	155	168	168	162	168	182	182	113	113	166	175
aegypti	PA3A089	Parnamirim	Brazil	209	209	184	186	130	130	156	159	188	188	115	117	119	157	168	168	168	168	182	191	113	113	166	166
aegypti	PA3A091	Parnamirim	Brazil	197	209	184	186	128	130	159	159	184	184	119	119	119	119	172	172	156	168	182	188	95	113	166	175
aegypti	PA3A103	Parnamirim	Brazil	197	209	188	188	130	130	156	159	184	184	117	119	117	119	176	176	168	168	182	182	113	113	166	166
aegypti	PA3A117	Parnamirim	Brazil	209	209	184	184	128	128	156	159	184	188	117	121	119	157	168	176	156	168	182	182	113	113	166	175
aegypti	MA316	Macapa	Brazil	201	209	188	188	128	128	152	158	184	184	121	121	137	137	176	178	162	162	188	191	113	113	166	166
aegypti	MA317	Macapa	Brazil	197	209	184	188	128	130	159	159	184	188	119	121	135	143	178	178	168	168	188	191	95	113	166	166
aegypti	MA318	Macapa	Brazil	197	209	188	188	128	130	158	158	184	184	121	121	135	135	178	178	168	168	188	188	113	113	166	172
aegypti	MA319	Macapa	Brazil	201	209	184	184	128	128	152	158	188	188	119	121	119	135	166	178	162	168	182	191	95	113	166	166
aegypti	MA320	Macapa	Brazil	209	209	188	188	128	128	158	158	188	188	119	121	119	119	178	178	162	162	191	191	113	113	166	172
aegypti	MA321	Macapa	Brazil	197	209	188	188	128	128	158	159	184	184	119	121	119	137	178	178	162	168	188	188	113	113	166	172
aegypti	MA322	Macapa	Brazil	199	209	184	188	128	128	158	158	184	188	119	121	119	119	178	178	162	168	182	188	95	113	166	172
aegypti	MA323	Macapa	Brazil	209	209	188	188	130	130	158	160	188	196	119	121	119	119	176	178	162	168	188	188	113	113	166	166
aegypti	MA324	Macapa	Brazil	197	199	184	188	130	130	158	158	184	188	119	119	129	135	178	178	168	168	191	191	113	113	166	172
aegypti	MA325	Macapa	Brazil	201	209	186	188	128	130	158	158	184	194	117	119	119	119	176	178	168	168	188	188	113	113	172	172
aegypti	MA326	Macapa	Brazil	199	209	188	188	128	130	158	158	184	188	119	119	115	119	176	178	162	168	191	191	113	113	166	172
aegypti	MA327	Macapa	Brazil	201	201	184	186	128	130	152	158	184	188	117	121	119	119	178	178	168	168	188	191	113	113	166	166
aegypti	MA328	Macapa	Brazil	201	209	184	188	128	128	158	160	184	184	115	119	119	137	176	178	158	162	188	188	95	113	166	166
aegypti	MA329	Macapa	Brazil	199	201	184	188	128	128	158	159	184	188	119	121	115	135	176	176	158	162	188	188	113	113	166	172
aegypti	MA330	Macapa	Brazil	197	209	184	188	130	130	158	160	188	188	119	121	119	143	166	176	168	168	182	191	113	113	166	166
aegypti	MA331	Macapa	Brazil	201	209	188	188	128	128	159	159	184	188	119	121	117	117	168	178	158	162	182	182	113	113	166	166
aegypti	MA332	Macapa	Brazil	197	209	184	186	128	128	159	160	188	188	119	119	115	119	176	178	162	162	188	191	113	113	166	166
aegypti	MA333	Macapa	Brazil	201	201	184	188	128	128	158	159	184	184	119	121	137	139	166	178	158	168	188	188	113	113	166	166
aegypti	MA334	Macapa	Brazil	201	209	184	186	128	128	152	159	184	194	115	121	119	129	178	178	158	168	182	188	113	113	166	166
aegypti	MA335	Macapa	Brazil	197	209	184	188	128	130	158	158	184	188	121	121	115	119	176	178	162	168	191	191	95	113	166	172
aegypti	MA336	Macapa	Brazil	197	209	188	188	128	128	158	159	184	184	119	121	119	119	168	176	162	168	188	191	113	113	166	166
aegypti	MA337	Macapa	Brazil	195	201	188	188	128	130	158	159	184	184	121	121	129	135	178	178	162	162	188	191	113	113	166	172
aegypti	MA338	Macapa	Brazil	197	209	184	188	128	130	158	159	184	184	119	121	119	135	178	178	162	168	191	191	113	113	166	172
aegypti	MA339	Macapa	Brazil	201	209	188	188	128	128	158	160	188	188	121	121	117	137	176	178	168	168	182	191	113	113	166	166
aegypti	MA340	Macapa	Brazil	197	201	184	186	130	130	158	158	184	184	121	121	117	131	176	180	162	168	191	191	95	113	166	172
aegypti	MA341	Macapa	Brazil	201	201	184	188	130	130	158	158	184	188	121	121	115	131	176	176	168	168	188	188	113	113	166	166
aegypti	MA342	Macapa	Brazil	201	201	188	188	128	130	158	158	184	188	119	121	115	155	176	178	168	168	188	191	113	113	166	166
aegypti	MA343	Macapa	Brazil	209	209	188	188	128	130	158	159	188	188	119	121	115	119	176	178	162	162	0	0	113	113	166	166
aegypti	MA344	Macapa	Brazil	199	201	184	188	128	128	152	152	184	184	119	119	115	115	176	178	158	168	188	188	95	113	166	166
aegypti	MA345	Macapa	Brazil	197	201	184	188	128	130	159	159	184	188	119	121	119	129	176	178	162	162	188	191	113	113	172	172
aegypti	MA346	Macapa	Brazil	201	209	184	188	130	130	159	160	184	188	119	119	115	119	176	178	162	162	191	191	113	113	166	172
aegypti	MA347	Macapa	Brazil	201	209	184	188	128	128	157	158	184	188	119	121	115	129	178	178	162	168	188	188	113	113	166	166
aegypti	MA348	Macapa	Brazil	197	197	184	184	128	130	158	159	188	188	121	121	119	145	178	178	162	168	188	191	95	113	166	166
aegypti	MA349	Macapa	Brazil	209	209	188	188	128	128	158	158	184	194	119	121	115	137	176	176	168	168	191	191	113	113	166	166
aegypti	MA350	Macapa	Brazil	201	209	188	188	128	130	159	160	188	188	119	121	119	131	176	178	162	168	191	191	113	113	166	172
aegypti	MA351	Macapa	Brazil	209	209	188	188	128	128	158	160	188	196	119	121	129	135	176	178	162	168	188	188	113	113	166	166
aegypti	MA352	Macapa	Brazil	195	195	184	188	130	130	159	160	188	188	117	121	119	119	178	178	162	162	188	188	113	113	166	172
aegypti	MA353	Macapa	Brazil	201	209	184	188	130	130	158	159	184	188	119	121	119	143	176	178	162	168	188	191	113	113	166	172
aegypti	MA354	Macapa	Brazil	199	209	188	188	128	128	152	158	184	184	119	119	131	143	176	178	168	168	182	191	113	113	172	172
aegypti	MA355	Macapa	Brazil	201	209	188	188	128	128	158	158	184	188	119	121	135	137	168	178	162	168	188	188	113	113	172	172
aegypti	MA356	Macapa	Brazil	201	201	186	188	130	130	152	158	184	184	119	119	119	119	166	178	168	168	188	191	95	113	166	172
aegypti	MA357	Macapa	Brazil	209	209	188	188	130	130	158	160	184	188	119	119	119	129	176	178	162	168	188	188	113	113	166	166
aegypti	MA358	Macapa	Brazil	201	201	188	188	128	128	152	158	184	188	121	121	119	131	176	176	168	168	188	188	95	113	166	172
aegypti	MA359	Macapa	Brazil	209	209	188	188	128	128	158	158	184	188	119	121	115	115	176	176	168	168	191	191	95	113	166	166
aegypti	MA360	Macapa	Brazil	201	209	184	188	128	128	152	159	184	184	115	119	115	119	166	176	162	168	188	191	113	113	166	166
aegypti	MA361	Macapa	Brazil	199	209	188	188	128	130	158	158	188	188	119	121	115	119	176	178	162	168	182	182	113	113	166	166
aegypti	MA362	Macapa	Brazil	199	201	188	188	130	130	160	160	184	184	121	121	135	135	168	178	162	168	188	188	113	113	172	172
aegypti	MA363	Macapa	Brazil	201	209	184	184	128	130	152	159	184	188	119	121	115	135	176	178	158	168	188	191	113	113	166	166
aegypti	MA364	Macapa	Brazil	197	201	188	188	128	128	152	158	184	184	119	121	129	143	178	178	162	168	188	188	113	113	166	166
aegypti	MA365	Macapa	Brazil	201	201	184	188	128	130	158	160	184	188	121	121	115	119	178	178	158	162	182	191	113	113	166	172
aegypti	MA366	Macapa	Brazil	197	201	184	184	130	130	158	159	188	188	119	121	119	135	166	176	168	168	182	191	113	113	166	172
aegypti	MA429	Macapa	Brazil	209	209	188	188	128	128	158	159	184	188	119	121	115	135	176	178	168	168	188	191	113	113	166	166
aegypti	MA430	Macapa	Brazil	197	199	184	188	128	130	158	160	188	188	119	121	137	137	178	178	168	168	188	188	113	113	166	166
aegypti	MA431	Macapa	Brazil	197	197	184	188	128	128	159	160	184	188	119	121	119	135	176	178	162	168	182	182	113	113	166	166
aegypti	MA432	Macapa	Brazil	197	199	188	188	128	128	158	158	184	188	115	121	115	115	176	178	162	168	182	191	113	113	166	172
aegypti	MA721	Macapa	Brazil	197	209	184	188	128	130	159	160	184	188	121	121	117	133	166	166	168	168	191	191	113	113	166	166
aegypti	MA791	Macapa	Brazil	199	209	188	188	128	130	159	160	184	184	115	121	119	119	178	178	162	168	191	191	113	113	166	172
aegypti	MA792	Macapa	Brazil	201	209	184	184	130	130	158	159	184	184	119	121	115	135	166	168	162	168	188	191	113	113	166	172
aegypti	MA793	Macapa	Brazil	209	209	184	184	128	130	158	160	188	188	119	119	119	131	168	178	158	168	188	188	113	113	166	172
aegypti	CG1A006	Campo Grande	Brazil	209	209	184	186	128	130	147	159	184	184	121	121	119	119	168	168	156	156	188	191	113	113	166	166
aegypti	CG1A016	Campo Grande	Brazil	201	201	184	184	128	130	159	159	184	184	119	121	115	119	168	176	156	168	182	188	113	113	166	166
aegypti	CG1A018	Campo Grande	Brazil	201	209	184	186	128	130	147	147	184	184	121	121	115	117	174	176	158	168	188	191	113	113	166	166
aegypti	CG1A025	Campo Grande	Brazil	201	201	184	186	128	128	159	159	184	184	117	121	115	115	166	176	168	168	191	191	113	113	166	166
aegypti	CG1A026	Campo Grande	Brazil	201	209	184	186	128	128	159	159	184	184	121	121	117	117	166	168	156	156	191	191	113	113	166	166
aegypti	CG1A032	Campo Grande	Brazil	201	209	184	184	128	128	158	159	184	184	121	121	143	157	168	172	158	168	191	191	113	113	166	175
aegypti	CG1A036	Campo Grande	Brazil	209	209	186	186	128	128	159	159	184	184	121	121	119	119	168	172	156	168	191	191	113	113	166	166
aegypti	CG1A048	Campo Grande	Brazil	201	209	184	186	128	128	156	159	184	184	121	121	117	143	168	176	156	168	191	191	113	113	166	175
aegypti	CG1A051	Campo Grande	Brazil	201	209	184	188	128	130	156	159	184	184	119	121	119	119	168	176	156	156	188	191	113	113	166	166
aegypti	CG1A059	Campo Grande	Brazil	201	209	184	184	128	128	147	159	184	184	119	119	119	119	168	168	156	168	188	191	113	113	166	175
aegypti	CG1A069	Campo Grande	Brazil	209	209	184	184	128	130	159	159	184	184	119	119	119	145	168	176	168	168	191	191	113	113	166	166
aegypti	CG1A082	Campo Grande	Brazil	209	209	184	186	128	128	147	159	184	184	121	121	119	119	168	176	156	162	188	191	113	113	166	166
aegypti	CG1A096	Campo Grande	Brazil	201	209	186	188	128	128	159	159	184	184	121	121	115	119	168	176	156	168	182	191	113	113	166	175
aegypti	CG1A104	Campo Grande	Brazil	209	209	186	186	130	130	159	159	184	184	119	119	117	117	176	176	156	156	191	191	113	113	166	166
aegypti	CG1A108	Campo Grande	Brazil	209	209	186	186	128	130	156	159	184	184	121	121	117	119	176	176	168	168	188	191	113	113	166	166
aegypti	CG1A110	Campo Grande	Brazil	209	209	184	184	128	128	147	156	184	188	121	121	117	119	168	176	156	158	188	188	113	113	166	175
aegypti	CG1A116	Campo Grande	Brazil	201	201	186	188	128	128	156	159	184	184	121	121	119	119	168	176	158	158	188	191	113	113	166	166
aegypti	CG2A007	Campo Grande	Brazil	209	209	184	186	130	130	156	156	184	188	119	119	119	155	168	176	156	168	188	191	113	113	166	166
aegypti	CG2A008	Campo Grande	Brazil	209	209	184	188	128	130	147	159	184	184	117	121	119	119	168	168	168	168	191	191	113	113	166	166
aegypti	CG2A014	Campo Grande	Brazil	209	209	184	184	128	128	156	156	184	184	119	121	119	157	168	168	158	168	191	191	113	113	166	175
aegypti	CG2A025	Campo Grande	Brazil	201	201	184	186	128	130	158	159	184	184	117	121	119	157	168	176	156	156	191	191	113	113	166	166
aegypti	CG2A034	Campo Grande	Brazil	201	209	184	184	128	130	159	159	184	184	119	121	115	115	168	168	168	168	191	191	113	113	166	166
aegypti	CG2A045	Campo Grande	Brazil	209	209	184	186	128	130	159	159	184	184	119	121	115	161	168	176	168	168	188	191	113	113	166	166
aegypti	CG2A061	Campo Grande	Brazil	209	209	186	188	130	130	159	159	184	184	117	121	117	119	168	176	158	168	191	191	113	113	166	166
aegypti	CG2A073	Campo Grande	Brazil	201	209	184	188	130	130	156	156	184	184	117	121	115	163	168	172	156	168	191	191	113	113	166	166
aegypti	CG2A075	Campo Grande	Brazil	209	209	184	186	128	128	156	159	184	184	117	119	157	163	168	176	156	156	191	191	113	113	166	175
aegypti	CG2A091	Campo Grande	Brazil	201	209	186	188	128	128	156	159	184	184	115	121	119	119	172	176	156	158	188	191	113	113	166	175
aegypti	CG2A115	Campo Grande	Brazil	209	209	186	188	128	128	156	159	184	184	119	121	115	139	168	176	168	168	191	191	113	113	166	166
aegypti	CG2A117	Campo Grande	Brazil	201	201	184	186	130	130	147	159	184	184	119	121	115	119	168	176	156	158	191	191	113	113	166	166
aegypti	CG2A118	Campo Grande	Brazil	197	201	184	188	128	128	147	156	184	184	117	121	115	119	168	176	168	168	191	191	113	113	166	166
aegypti	CG3A009	Campo Grande	Brazil	209	209	184	188	128	128	159	159	184	184	119	121	115	159	168	172	168	168	191	191	113	113	166	166
aegypti	CG3A018	Campo Grande	Brazil	201	201	184	188	128	128	158	159	184	184	119	121	115	117	168	168	156	168	191	191	113	113	166	166
aegypti	CG3A023	Campo Grande	Brazil	201	209	184	188	128	128	156	159	184	188	117	117	117	157	176	176	156	168	188	191	113	113	166	166
aegypti	CG3A029	Campo Grande	Brazil	201	209	184	188	128	128	156	158	184	184	121	121	117	119	176	176	168	168	182	188	113	113	166	166
aegypti	CG3A039	Campo Grande	Brazil	201	209	184	186	128	128	156	159	184	184	117	121	117	119	176	176	168	168	182	191	113	113	166	166
aegypti	CG3A045	Campo Grande	Brazil	209	209	184	186	130	130	156	156	184	184	119	121	115	119	168	176	168	168	191	191	95	113	166	166
aegypti	CG3A048	Campo Grande	Brazil	201	209	188	188	128	128	156	159	184	184	117	119	117	119	176	176	156	158	191	191	113	113	166	166
aegypti	CG3A055	Campo Grande	Brazil	209	209	184	184	128	128	159	159	184	184	119	121	119	119	168	172	168	168	191	191	113	113	166	166
aegypti	CG3A069	Campo Grande	Brazil	201	201	184	184	128	128	156	156	184	188	121	121	117	117	176	176	156	168	188	191	113	113	166	166
aegypti	CG3A075	Campo Grande	Brazil	201	209	184	186	128	128	147	156	184	184	119	121	115	119	168	178	156	168	191	191	113	113	166	166
aegypti	CG3A077	Campo Grande	Brazil	209	209	186	186	128	128	156	156	184	184	119	119	119	119	168	168	168	168	191	191	113	113	166	166
aegypti	CG3A080	Campo Grande	Brazil	209	209	186	186	128	128	156	156	184	184	121	121	119	119	168	172	168	168	188	188	113	113	166	166
aegypti	CG3A086	Campo Grande	Brazil	201	209	184	188	128	128	156	159	184	184	117	121	119	119	176	176	168	168	191	191	113	113	166	166
aegypti	CG3A088	Campo Grande	Brazil	201	209	186	188	128	128	159	159	184	188	117	121	115	115	168	168	156	156	191	191	113	113	166	175
aegypti	CG3A091	Campo Grande	Brazil	201	209	184	188	128	128	156	156	184	184	119	121	115	119	168	168	156	156	191	191	95	113	166	166
aegypti	CG3A096	Campo Grande	Brazil	209	209	184	184	128	128	158	159	184	184	119	121	119	119	172	176	168	168	188	191	113	113	166	166
aegypti	CG3A109	Campo Grande	Brazil	201	209	184	184	128	128	158	159	184	184	121	121	115	117	168	168	156	158	191	191	113	113	166	175
aegypti	CG3A113	Campo Grande	Brazil	197	209	184	188	128	128	147	156	184	184	119	121	115	115	176	176	156	168	188	191	113	113	166	166
aegypti	CG2A111	Campo Grande	Brazil	209	209	186	188	128	130	156	158	184	184	121	121	115	119	168	176	168	168	191	191	113	113	166	166
aegypti	CG2A74	Campo Grande	Brazil	209	209	184	184	128	128	158	159	184	184	119	121	117	119	172	176	168	168	191	191	113	113	166	166
aegypti	CG3A116	Campo Grande	Brazil	197	209	186	186	128	128	156	159	184	184	121	121	119	119	168	168	156	156	191	191	113	113	166	166
aegypti	CG3A13	Campo Grande	Brazil	201	209	184	184	128	128	157	158	184	184	117	119	119	159	166	168	158	168	191	191	113	113	166	166
aegypti	NI1A004	Nova Iguacu	Brazil	197	209	184	188	128	128	156	159	184	188	121	121	119	119	168	178	168	168	191	191	113	113	166	166
aegypti	NI1A013A	Nova Iguacu	Brazil	195	209	184	188	128	128	159	159	188	190	119	121	117	119	176	178	168	168	182	182	113	113	166	166
aegypti	NI1A014A	Nova Iguacu	Brazil	209	209	184	188	128	130	159	159	184	184	117	117	149	157	168	170	162	168	188	188	107	113	166	166
aegypti	NI1A028A	Nova Iguacu	Brazil	197	209	188	188	128	130	156	159	184	184	121	121	119	119	166	168	162	168	188	188	113	113	166	166
aegypti	NI1A038A	Nova Iguacu	Brazil	195	209	188	188	128	130	156	156	184	188	117	117	119	119	166	172	162	168	182	182	113	113	166	166
aegypti	NI1A056A	Nova Iguacu	Brazil	197	197	188	188	128	128	156	159	184	188	117	117	119	157	166	168	168	168	188	188	113	113	166	166
aegypti	NI1A057A	Nova Iguacu	Brazil	209	209	186	186	128	128	159	159	184	188	117	121	119	119	176	178	162	168	191	191	113	113	166	172
aegypti	NI1A062A	Nova Iguacu	Brazil	209	209	184	188	128	128	159	159	184	184	119	121	119	119	168	176	168	168	188	188	113	113	166	166
aegypti	NI1A065	Nova Iguacu	Brazil	197	209	184	188	128	130	156	159	184	188	117	121	119	119	168	168	168	168	191	191	113	113	166	166
aegypti	NI1A067A	Nova Iguacu	Brazil	197	209	188	188	128	130	159	159	184	188	117	117	119	157	166	178	168	168	191	191	113	113	166	166
aegypti	NI1A079A	Nova Iguacu	Brazil	197	209	188	188	128	128	159	159	184	188	117	117	157	164	166	178	168	168	188	188	113	113	166	166
aegypti	NI1A083A	Nova Iguacu	Brazil	197	209	184	184	128	130	159	159	184	188	117	121	119	167	168	176	168	168	188	188	113	113	172	172
aegypti	NI1A085	Nova Iguacu	Brazil	209	209	188	188	128	128	159	159	184	184	117	119	119	171	170	176	168	168	191	191	113	113	166	166
aegypti	NI1A094	Nova Iguacu	Brazil	209	209	184	188	128	130	159	159	184	184	117	121	119	149	168	178	168	168	188	188	113	113	166	166
aegypti	NI1A095A	Nova Iguacu	Brazil	209	209	188	188	130	130	156	159	184	188	117	117	119	119	176	176	162	168	182	188	113	113	166	175
aegypti	NI1A101	Nova Iguacu	Brazil	197	209	184	188	128	128	159	159	188	188	117	121	115	155	166	168	168	168	188	188	113	113	166	175
aegypti	NI1A103	Nova Iguacu	Brazil	197	197	188	188	128	128	159	159	184	188	121	121	119	159	176	176	162	168	191	191	113	113	166	175
aegypti	NI1A108	Nova Iguacu	Brazil	209	209	184	188	128	128	159	159	184	184	117	121	119	119	166	178	168	168	188	188	113	113	166	175
aegypti	NI1A117	Nova Iguacu	Brazil	209	209	184	188	130	130	159	159	188	188	121	121	119	119	166	170	168	168	191	191	113	113	166	166
aegypti	NI2A002	Nova Iguacu	Brazil	197	209	184	184	128	128	159	159	184	184	117	121	119	119	168	176	162	168	182	188	113	113	166	166
aegypti	NI2A007	Nova Iguacu	Brazil	201	209	184	188	128	128	159	159	184	184	117	121	119	157	166	168	168	168	188	188	113	113	166	166
aegypti	NI2A027	Nova Iguacu	Brazil	195	209	188	188	128	130	159	159	184	188	117	121	119	119	168	168	168	168	182	188	113	113	166	175
aegypti	NI2A033	Nova Iguacu	Brazil	209	211	184	188	128	130	159	159	184	184	117	121	117	155	168	176	168	168	191	191	113	113	166	166
aegypti	NI2A035	Nova Iguacu	Brazil	201	209	184	184	128	130	159	159	188	188	117	117	117	157	168	176	158	168	188	191	113	113	166	172
aegypti	NI2A036	Nova Iguacu	Brazil	207	209	188	188	128	130	159	159	184	184	117	117	115	155	176	178	162	168	188	188	113	113	166	166
aegypti	NI2A037A	Nova Iguacu	Brazil	197	209	188	188	128	128	156	159	184	188	117	119	119	119	166	168	168	168	182	191	113	113	166	166
aegypti	NI2A038A	Nova Iguacu	Brazil	209	209	188	188	128	128	159	159	184	184	117	117	115	155	176	178	162	168	188	188	113	113	166	166
aegypti	NI2A041A	Nova Iguacu	Brazil	201	209	186	188	128	130	159	159	184	188	117	121	119	159	166	168	162	162	188	188	113	113	166	166
aegypti	NI2A042A	Nova Iguacu	Brazil	209	209	184	188	128	130	159	159	184	184	117	121	119	155	176	176	156	168	188	191	113	113	166	166
aegypti	NI2A057A	Nova Iguacu	Brazil	209	209	184	186	128	128	156	159	184	184	117	117	157	157	166	176	168	168	182	182	113	113	166	166
aegypti	NI2A068A	Nova Iguacu	Brazil	197	197	184	188	128	130	156	159	184	184	117	121	119	119	176	176	168	168	182	182	113	113	166	166
aegypti	NI2A069A	Nova Iguacu	Brazil	197	209	184	188	128	128	159	159	184	188	121	121	115	119	168	178	156	168	191	191	113	113	166	166
aegypti	NI2A074	Nova Iguacu	Brazil	195	197	186	188	128	130	159	159	184	188	117	121	117	167	168	170	168	168	188	188	113	113	166	175
aegypti	NI2A080	Nova Iguacu	Brazil	209	209	184	188	128	128	156	156	184	184	117	121	157	163	168	172	156	162	188	188	113	113	166	166
aegypti	NI2A082	Nova Iguacu	Brazil	195	209	186	188	128	128	156	156	184	184	117	117	117	119	168	178	168	168	191	191	113	113	166	166
aegypti	NI2A094	Nova Iguacu	Brazil	209	209	188	188	128	128	156	156	184	184	117	119	119	157	168	168	162	168	188	188	113	113	166	166
aegypti	NI2A099A	Nova Iguacu	Brazil	209	209	186	188	128	128	156	159	184	184	117	117	119	119	168	176	168	168	188	188	113	113	166	166
aegypti	NI2A110A	Nova Iguacu	Brazil	201	209	188	188	128	130	156	159	184	184	117	121	155	161	168	178	168	168	191	191	113	113	166	175
aegypti	NI2A117A	Nova Iguacu	Brazil	209	209	186	188	130	130	156	159	184	184	117	121	119	173	166	168	168	168	182	182	113	113	166	166
aegypti	NI3A018	Nova Iguacu	Brazil	195	209	186	186	128	128	156	159	184	184	117	121	119	119	178	178	168	168	191	191	113	113	166	166
aegypti	NI3A022A	Nova Iguacu	Brazil	209	209	188	188	128	128	159	159	184	184	117	117	119	119	176	176	162	168	188	188	113	113	166	166
aegypti	NI3A028	Nova Iguacu	Brazil	195	209	188	188	128	128	159	159	184	184	117	117	119	161	168	168	168	168	191	191	113	113	175	175
aegypti	NI3A036A	Nova Iguacu	Brazil	197	209	188	188	128	130	159	159	184	184	117	117	119	151	176	178	168	168	188	188	113	113	166	172
aegypti	NI3A041	Nova Iguacu	Brazil	209	209	184	186	128	128	156	159	188	188	117	121	119	119	168	178	168	168	188	188	113	113	166	175
aegypti	NI3A042	Nova Iguacu	Brazil	197	209	188	188	128	128	159	159	184	188	117	121	119	119	168	176	162	168	188	188	113	113	166	166
aegypti	NI3A047A	Nova Iguacu	Brazil	209	209	188	188	128	128	159	159	184	184	117	121	115	115	166	176	162	168	182	182	113	113	166	172
aegypti	NI3A048A	Nova Iguacu	Brazil	209	209	184	184	128	128	159	159	184	184	117	121	155	155	166	172	168	168	188	188	113	113	166	166
aegypti	NI3A049A	Nova Iguacu	Brazil	197	197	188	188	128	128	159	159	184	188	117	121	119	119	166	176	162	168	191	191	113	113	166	166
aegypti	NI3A054A	Nova Iguacu	Brazil	209	209	184	188	128	130	156	156	184	188	117	117	119	119	166	178	156	168	188	188	113	113	166	175
aegypti	NI3A055	Nova Iguacu	Brazil	209	209	184	188	130	130	156	159	188	188	117	121	159	159	176	176	162	168	182	188	113	113	166	166
aegypti	NI3A059	Nova Iguacu	Brazil	209	209	184	186	130	130	159	159	184	188	117	119	161	161	166	168	168	168	188	191	107	113	166	166
aegypti	NI3A069A	Nova Iguacu	Brazil	197	197	184	186	128	130	156	156	184	188	117	121	119	161	170	176	168	168	182	182	113	113	166	166
aegypti	NI3A071A	Nova Iguacu	Brazil	209	209	188	188	128	130	159	159	184	184	121	121	119	164	166	178	162	168	188	188	113	113	166	166
aegypti	NI3A074	Nova Iguacu	Brazil	209	209	184	186	128	128	156	159	184	184	117	121	119	157	176	178	162	168	191	191	113	113	166	166
aegypti	NI3A076A	Nova Iguacu	Brazil	197	197	188	188	128	128	159	159	184	188	117	121	119	119	168	168	162	168	191	191	113	113	166	166
aegypti	NI3A084	Nova Iguacu	Brazil	209	209	184	186	128	128	156	159	184	184	117	121	119	119	176	176	168	168	191	191	113	113	172	172
aegypti	NI3A090A	Nova Iguacu	Brazil	209	209	184	188	130	130	159	159	184	184	117	121	119	119	176	176	168	168	188	188	113	113	172	175
aegypti	NI3A092	Nova Iguacu	Brazil	209	209	186	188	128	128	159	159	184	184	117	121	119	119	176	176	168	168	182	188	113	113	172	172
aegypti	NI3A105	Nova Iguacu	Brazil	209	209	188	188	128	128	156	159	184	188	117	121	115	119	176	176	158	168	188	188	113	113	166	172
aegypti	NI1A067D	Nova Iguacu	Brazil	209	209	184	186	128	130	159	159	184	184	121	121	119	145	168	176	162	168	188	188	113	113	175	175
aegypti	NI2A068B	Nova Iguacu	Brazil	197	209	188	188	128	130	159	160	184	184	113	117	119	119	176	176	168	168	182	182	113	113	166	166
aegypti	ST1A003	Santarem	Brazil	209	209	188	188	128	130	158	159	184	184	117	117	119	155	168	168	162	168	188	188	113	113	166	172
aegypti	ST1A014	Santarem	Brazil	197	199	184	186	128	128	158	158	184	184	115	117	115	119	168	178	162	168	188	188	107	113	172	175
aegypti	ST1A023	Santarem	Brazil	197	209	188	188	128	128	159	160	184	184	115	115	115	119	168	178	162	162	188	188	107	113	172	172
aegypti	ST1A024	Santarem	Brazil	197	199	184	188	128	128	147	159	184	184	115	115	117	117	168	178	162	162	188	191	107	113	172	172
aegypti	ST1A037	Santarem	Brazil	197	209	188	188	128	128	158	159	188	188	115	121	115	115	168	176	162	168	188	188	113	113	166	172
aegypti	ST1A028	Santarem	Brazil	199	201	184	184	128	130	159	160	184	188	119	119	117	119	168	176	162	162	188	188	107	113	172	175
aegypti	ST1A047	Santarem	Brazil	209	209	184	188	128	128	158	158	188	188	115	115	119	135	168	176	158	162	188	191	113	113	166	172
aegypti	ST1A056	Santarem	Brazil	195	209	184	188	128	128	158	159	184	184	117	119	115	119	168	178	168	168	188	188	107	107	166	172
aegypti	ST1A066	Santarem	Brazil	197	209	188	188	130	130	159	159	184	184	115	115	115	117	168	168	162	162	188	188	113	113	166	175
aegypti	ST1A068	Santarem	Brazil	197	209	184	188	128	130	158	159	184	184	117	121	115	135	168	168	162	168	188	188	107	113	166	172
aegypti	ST1A070	Santarem	Brazil	199	209	188	188	128	130	147	159	184	184	119	119	115	115	168	168	162	162	188	188	113	113	166	172
aegypti	ST1A073	Santarem	Brazil	199	209	184	188	128	130	158	159	184	188	115	119	115	117	176	178	168	168	188	188	107	107	166	172
aegypti	ST1A081	Santarem	Brazil	209	209	188	188	130	130	159	159	184	184	119	119	115	115	168	176	162	162	188	191	113	113	172	172
aegypti	ST1A087	Santarem	Brazil	209	209	186	188	130	130	158	159	184	188	117	119	115	155	168	176	162	162	188	191	113	113	172	175
aegypti	ST1A091	Santarem	Brazil	195	197	186	188	130	130	158	160	184	184	115	119	115	115	168	178	162	168	188	191	107	113	166	172
aegypti	ST1A094	Santarem	Brazil	197	209	184	188	128	130	159	160	184	184	119	119	115	119	168	176	162	162	188	188	113	113	166	172
aegypti	ST1A095	Santarem	Brazil	209	209	188	188	128	128	159	159	184	188	115	119	115	119	168	178	162	162	188	191	113	113	172	175
aegypti	ST1A099	Santarem	Brazil	197	209	188	188	130	130	159	159	184	194	119	121	115	119	168	168	168	168	188	188	113	113	166	172
aegypti	ST1A102	Santarem	Brazil	201	209	184	188	128	128	158	159	184	184	119	119	115	135	168	168	162	168	188	191	107	113	166	175
aegypti	ST1A116	Santarem	Brazil	199	199	188	188	130	130	159	160	184	184	119	119	117	117	168	178	162	162	191	191	107	113	172	175
aegypti	ST1A118	Santarem	Brazil	201	209	184	188	128	130	147	158	184	184	115	119	115	135	166	168	162	168	188	188	113	113	172	175
aegypti	ST2A007	Santarem	Brazil	209	209	188	188	130	130	158	159	184	184	119	119	115	115	176	178	162	162	188	188	107	113	172	172
aegypti	ST2A031	Santarem	Brazil	197	209	188	188	128	130	159	159	184	194	119	121	115	155	168	178	162	162	188	188	113	113	166	166
aegypti	ST2A035	Santarem	Brazil	197	209	188	188	128	130	159	159	184	188	115	119	115	115	166	168	162	168	188	191	107	113	166	172
aegypti	ST2A036	Santarem	Brazil	209	209	188	188	128	130	159	159	184	188	117	121	115	119	168	176	162	162	188	188	113	113	166	172
aegypti	ST2A047	Santarem	Brazil	197	197	184	188	130	130	158	160	184	188	119	121	115	117	166	168	162	168	188	188	113	113	172	172
aegypti	ST2A048	Santarem	Brazil	209	209	184	188	128	130	159	159	184	188	115	115	115	115	166	176	162	162	188	191	107	113	166	172
aegypti	ST2A049	Santarem	Brazil	197	209	186	188	130	130	158	159	188	194	119	121	115	115	166	168	168	168	188	188	113	113	172	172
aegypti	ST2A059	Santarem	Brazil	201	209	184	188	130	130	158	158	184	184	119	121	115	115	178	178	162	162	188	191	113	113	172	172
aegypti	ST2A060	Santarem	Brazil	197	201	188	188	128	130	158	158	184	188	119	121	117	117	168	174	162	171	188	188	113	113	166	172
aegypti	ST2A071	Santarem	Brazil	197	209	188	188	128	130	159	159	184	184	115	119	115	135	168	178	168	168	188	191	107	113	166	172
aegypti	ST2A078	Santarem	Brazil	197	197	188	188	128	128	159	159	184	188	115	119	115	161	168	174	162	162	188	191	107	113	166	175
aegypti	ST2A104	Santarem	Brazil	209	209	188	188	130	130	158	158	184	188	115	119	115	119	168	176	162	168	188	191	107	113	172	172
aegypti	ST2A105	Santarem	Brazil	197	211	188	188	130	130	158	159	184	184	119	119	115	119	168	168	162	168	188	191	107	113	166	172
aegypti	ST2A119	Santarem	Brazil	197	211	188	188	128	128	159	160	184	184	117	119	115	115	168	178	168	168	188	188	113	113	166	172
aegypti	ST3A022	Santarem	Brazil	199	209	184	188	128	130	158	159	184	184	119	119	119	119	168	176	168	168	188	188	113	113	172	175
aegypti	ST3A024	Santarem	Brazil	197	201	184	188	130	130	159	159	184	184	117	121	119	119	168	176	162	162	188	188	113	113	166	172
aegypti	ST3A031	Santarem	Brazil	209	211	184	186	130	130	158	159	184	188	115	119	117	119	178	178	162	168	188	188	113	113	172	172
aegypti	ST3A052	Santarem	Brazil	197	209	188	188	128	130	159	159	184	184	115	117	119	137	168	176	168	168	182	188	113	113	166	175
aegypti	ST3A053	Santarem	Brazil	201	209	186	188	128	128	158	158	184	184	115	115	115	135	166	166	168	168	188	188	107	113	172	172
aegypti	ST3A054	Santarem	Brazil	197	209	188	188	130	130	158	159	184	184	115	119	115	119	166	168	168	168	188	188	107	113	166	172
aegypti	ST3A068	Santarem	Brazil	197	201	188	188	128	130	159	159	184	184	115	119	115	115	168	176	168	168	188	188	113	113	166	175
aegypti	ST3A070	Santarem	Brazil	199	209	184	184	128	130	158	158	184	188	115	121	115	119	168	168	162	168	188	188	95	113	166	172
aegypti	ST3A090	Santarem	Brazil	197	201	188	188	130	130	159	159	184	184	117	121	115	119	168	168	162	168	188	191	113	113	166	172
aegypti	ST3A113	Santarem	Brazil	209	211	188	188	128	130	158	159	184	188	119	121	115	135	168	176	168	168	188	188	113	113	166	172
aegypti	ST3A114	Santarem	Brazil	201	209	188	188	128	130	158	158	184	188	117	121	135	135	168	176	162	162	188	188	113	113	172	175
aegypti	ST3A118	Santarem	Brazil	197	199	188	188	128	130	159	160	184	184	115	119	115	115	168	168	168	168	182	188	113	113	166	172
aegypti	ST1A005A	Santarem	Brazil	201	211	184	188	128	128	159	160	184	188	115	119	115	115	168	168	162	162	188	191	107	107	172	175
aegypti	ST1A021A	Santarem	Brazil	199	209	188	188	128	134	158	158	184	184	121	121	115	119	178	178	162	162	188	188	107	113	172	172
aegypti	ST1A022A	Santarem	Brazil	201	209	184	188	128	128	158	159	184	184	119	119	115	117	168	178	162	162	191	191	113	113	166	175
aegypti	ST1A030A	Santarem	Brazil	201	209	184	188	128	128	158	158	184	184	121	121	119	119	176	178	162	168	188	191	113	113	166	172
aegypti	ST1A037A	Santarem	Brazil	197	209	188	188	128	130	159	160	184	188	115	119	115	115	168	178	162	168	191	191	107	107	166	172
aegypti	ST1A038A	Santarem	Brazil	199	201	184	184	128	130	159	159	188	188	119	119	115	115	168	178	162	162	191	191	107	113	166	175
aegypti	ST1A039A	Santarem	Brazil	197	209	188	188	128	130	158	158	184	184	115	119	115	119	166	178	162	162	188	188	113	113	172	175
aegypti	ST1A058A	Santarem	Brazil	209	209	186	188	128	130	159	159	184	188	119	121	115	115	178	178	168	168	188	191	113	113	166	172
aegypti	ST1A059A	Santarem	Brazil	209	209	186	188	128	130	159	160	184	184	115	119	115	117	176	178	162	168	188	188	113	113	166	172
aegypti	ST1A060A	Santarem	Brazil	199	209	184	188	128	130	159	159	184	188	115	115	119	119	168	178	162	162	188	191	107	113	172	172
aegypti	ST2A063A	Santarem	Brazil	197	197	184	188	130	130	158	158	184	188	117	121	115	115	168	168	168	168	188	191	113	113	172	172
aegypti	ST2A074A	Santarem	Brazil	209	209	184	186	130	130	158	159	184	184	115	119	115	119	176	178	162	162	188	188	107	113	172	172
aegypti	ST2A076A	Santarem	Brazil	197	209	188	188	128	130	159	159	184	188	119	121	115	115	166	178	168	168	188	191	113	113	166	172
aegypti	ST2A077A	Santarem	Brazil	197	209	184	188	130	130	158	158	184	188	117	121	115	155	166	178	168	168	188	191	107	113	172	172
aegypti	ST2A079A	Santarem	Brazil	201	211	184	188	130	130	158	159	184	188	119	121	119	119	176	176	162	168	188	188	113	113	172	175
aegypti	ST2A085A	Santarem	Brazil	197	211	188	188	128	128	158	159	184	194	115	121	115	115	166	168	162	168	188	188	113	113	166	172
aegypti	ST2A086A	Santarem	Brazil	209	209	188	188	128	128	158	158	184	184	119	121	115	115	176	176	162	162	188	191	113	113	166	175
aegypti	ST2A088A	Santarem	Brazil	197	209	188	188	130	130	159	160	184	194	119	121	115	135	176	176	162	162	188	188	107	113	172	172
aegypti	ST2A089A	Santarem	Brazil	209	209	188	188	128	130	158	160	184	184	121	121	115	119	168	178	162	168	188	191	107	113	166	172
aegypti	ST2A101A	Santarem	Brazil	199	201	188	188	130	130	158	159	184	188	119	119	115	155	168	176	156	162	188	188	113	113	172	172
aegypti	ST3A026A	Santarem	Brazil	197	199	184	188	128	130	159	159	184	188	119	119	115	159	168	178	168	168	188	188	113	113	172	172
aegypti	ST3A029A	Santarem	Brazil	209	209	188	188	128	130	158	159	184	188	115	119	115	119	176	176	162	162	188	188	113	113	166	172
aegypti	ST3A041A	Santarem	Brazil	197	209	184	188	128	128	159	159	184	184	115	121	119	119	168	178	162	168	188	188	113	113	172	172
aegypti	ST3A055A	Santarem	Brazil	197	199	184	188	128	130	158	159	184	184	115	119	115	115	176	178	162	168	188	191	113	113	172	172
aegypti	ST3A058A	Santarem	Brazil	197	201	186	186	130	130	158	159	188	194	119	121	119	119	168	178	156	168	188	188	113	113	172	172
aegypti	ST3A061A	Santarem	Brazil	209	209	186	188	128	130	159	159	188	188	115	121	115	115	166	178	156	162	188	191	107	113	166	172
aegypti	ST3A072A	Santarem	Brazil	197	209	184	188	128	128	159	159	184	184	115	121	115	115	168	176	162	168	188	188	113	113	166	172
aegypti	ST3A084A	Santarem	Brazil	209	211	188	188	128	130	158	159	188	188	119	121	115	119	166	168	162	168	188	188	113	113	166	175
aegypti	ST3A085A	Santarem	Brazil	201	211	184	188	128	128	159	159	184	188	115	119	115	119	168	168	156	162	188	191	113	113	166	175
aegypti	ST3A101A	Santarem	Brazil	209	209	184	188	128	130	159	159	184	184	121	121	119	119	168	168	162	168	188	188	107	113	166	166
aegypti	PR12_003	Puerto Rico	Commonwealth of Puerto Rico	195	197	186	188	128	130	147	156	184	188	117	119	119	135	178	178	158	168	188	188	113	113	166	166
aegypti	PR12_004	Puerto Rico	Commonwealth of Puerto Rico	197	209	184	186	128	128	147	156	184	188	119	121	115	135	168	168	159	168	191	194	113	113	166	175
aegypti	PR12_005	Puerto Rico	Commonwealth of Puerto Rico	201	209	184	184	128	128	159	160	184	184	117	121	115	135	172	180	168	171	188	188	113	113	166	175
aegypti	PR12_006	Puerto Rico	Commonwealth of Puerto Rico	209	209	184	184	128	128	156	159	184	188	117	117	115	139	176	178	168	168	188	191	113	113	166	175
aegypti	PR12_007	Puerto Rico	Commonwealth of Puerto Rico	201	209	184	184	128	130	147	159	184	188	121	121	135	139	166	178	158	162	182	191	113	113	166	166
aegypti	PR12_009	Puerto Rico	Commonwealth of Puerto Rico	195	209	184	184	128	128	159	159	184	188	119	121	117	141	168	178	158	162	191	191	113	113	166	172
aegypti	PR12_010	Puerto Rico	Commonwealth of Puerto Rico	195	209	184	188	130	130	156	158	184	184	115	121	115	119	172	178	159	168	182	182	113	113	166	175
aegypti	PR12_011	Puerto Rico	Commonwealth of Puerto Rico	195	209	184	184	128	128	156	157	184	184	119	121	115	115	166	168	162	168	182	194	113	113	172	172
aegypti	PR12_012	Puerto Rico	Commonwealth of Puerto Rico	209	209	184	186	128	128	159	159	184	184	115	117	119	135	164	178	162	168	191	191	113	113	166	172
aegypti	PR12_013	Puerto Rico	Commonwealth of Puerto Rico	201	209	184	186	128	130	156	159	184	184	117	121	115	157	166	178	162	168	182	191	113	113	166	175
aegypti	PR12_014	Puerto Rico	Commonwealth of Puerto Rico	209	209	184	188	128	128	156	158	184	184	115	117	115	135	172	178	168	171	191	191	113	113	166	172
aegypti	PR12_015	Puerto Rico	Commonwealth of Puerto Rico	209	209	184	186	128	130	158	159	184	188	117	121	135	137	168	174	168	171	182	182	113	113	172	175
aegypti	PR12_016	Puerto Rico	Commonwealth of Puerto Rico	201	201	184	184	128	130	158	159	184	188	121	121	135	139	166	178	158	168	182	191	113	113	148	166
aegypti	PR12_017	Puerto Rico	Commonwealth of Puerto Rico	209	209	184	184	128	128	159	159	184	184	115	117	119	133	166	174	158	168	191	191	113	113	166	172
aegypti	PR12_018	Puerto Rico	Commonwealth of Puerto Rico	197	209	184	184	128	130	156	159	184	188	119	121	117	157	168	180	162	171	188	188	113	113	172	175
aegypti	PR12_019	Puerto Rico	Commonwealth of Puerto Rico	201	209	184	184	130	130	156	156	184	184	119	121	117	135	168	178	158	168	182	191	113	113	148	166
aegypti	PR12_020	Puerto Rico	Commonwealth of Puerto Rico	201	209	184	186	128	130	156	159	184	184	117	121	115	115	166	174	162	168	182	191	113	113	166	175
aegypti	PR12_021	Puerto Rico	Commonwealth of Puerto Rico	195	209	184	184	128	130	147	159	184	188	115	121	117	131	166	176	159	171	191	191	113	113	172	175
aegypti	PR12_022	Puerto Rico	Commonwealth of Puerto Rico	199	209	184	184	128	128	158	159	184	188	117	119	137	157	174	176	159	168	182	188	113	113	166	166
aegypti	PR12_023	Puerto Rico	Commonwealth of Puerto Rico	209	209	184	184	128	130	156	156	184	184	119	121	135	157	168	178	168	171	182	191	113	113	148	166
aegypti	PR12_024	Puerto Rico	Commonwealth of Puerto Rico	209	209	184	184	128	128	156	159	184	188	117	121	115	119	178	178	168	168	191	191	113	113	166	175
aegypti	PR12_025	Puerto Rico	Commonwealth of Puerto Rico	197	209	184	184	128	128	156	159	184	184	115	117	119	133	166	174	162	168	191	191	113	113	166	172
aegypti	PR12_026	Puerto Rico	Commonwealth of Puerto Rico	195	209	184	184	128	128	159	160	184	184	121	121	115	131	168	178	162	168	191	191	113	113	172	172
aegypti	PR12_027	Puerto Rico	Commonwealth of Puerto Rico	209	209	184	186	128	130	156	159	184	188	117	119	119	157	168	178	168	171	182	182	113	113	175	175
aegypti	PR12_030	Puerto Rico	Commonwealth of Puerto Rico	209	209	184	184	128	128	156	159	184	184	115	117	119	135	164	178	158	168	191	194	113	113	166	172
aegypti	PR12_051	Puerto Rico	Commonwealth of Puerto Rico	209	209	184	186	128	130	147	156	184	184	117	119	135	157	176	178	168	171	182	191	113	113	148	166
aegypti	PR12_052	Puerto Rico	Commonwealth of Puerto Rico	209	209	184	188	128	130	147	158	184	188	117	121	115	157	168	178	158	168	191	191	113	113	172	175
aegypti	PR12_053	Puerto Rico	Commonwealth of Puerto Rico	197	201	184	188	128	128	156	157	184	184	117	121	117	119	176	176	168	171	188	188	113	113	166	166
aegypti	PR12_054	Puerto Rico	Commonwealth of Puerto Rico	197	209	184	186	128	130	157	158	184	184	115	117	131	137	178	178	168	168	182	194	113	113	166	172
aegypti	PR12_055	Puerto Rico	Commonwealth of Puerto Rico	197	207	184	184	128	128	156	157	188	188	119	121	115	135	168	180	159	168	188	191	113	113	166	166
aegypti	PR12_056	Puerto Rico	Commonwealth of Puerto Rico	197	209	184	184	128	128	156	156	184	184	121	121	115	135	168	168	159	168	182	191	107	107	166	175
aegypti	PR12_057	Puerto Rico	Commonwealth of Puerto Rico	209	209	184	186	130	130	156	159	184	184	117	117	115	115	166	172	168	168	194	194	113	113	166	172
aegypti	PR12_058	Puerto Rico	Commonwealth of Puerto Rico	209	209	184	184	128	128	156	156	184	184	117	119	133	135	164	178	158	168	191	194	113	113	166	172
aegypti	PR12_059	Puerto Rico	Commonwealth of Puerto Rico	197	209	184	186	128	128	148	160	184	188	117	121	115	119	166	178	168	171	188	191	113	113	166	172
aegypti	PR12_060	Puerto Rico	Commonwealth of Puerto Rico	207	209	186	188	128	130	156	160	184	184	117	117	115	137	174	178	162	168	182	188	113	113	166	166
aegypti	PR12_061	Puerto Rico	Commonwealth of Puerto Rico	209	209	184	184	128	130	147	158	184	188	117	119	115	115	176	178	158	168	182	182	113	113	166	175
aegypti	PR12_062	Puerto Rico	Commonwealth of Puerto Rico	201	209	186	188	128	130	147	147	188	188	117	117	119	139	166	178	158	168	188	188	113	113	148	175
aegypti	PR12_063	Puerto Rico	Commonwealth of Puerto Rico	209	209	186	188	128	128	159	159	184	184	117	117	133	135	164	168	162	171	182	191	113	113	166	166
aegypti	PR12_064	Puerto Rico	Commonwealth of Puerto Rico	209	209	184	184	128	130	156	159	184	188	119	121	135	135	166	168	168	171	182	191	107	113	175	175
aegypti	PR12_065	Puerto Rico	Commonwealth of Puerto Rico	197	209	184	188	128	130	156	158	184	188	121	121	119	119	168	178	162	168	191	191	113	113	148	172
aegypti	PR12_066	Puerto Rico	Commonwealth of Puerto Rico	197	201	186	188	128	128	147	156	184	188	117	117	135	139	166	178	158	162	182	182	113	113	166	172
aegypti	PR12_067	Puerto Rico	Commonwealth of Puerto Rico	195	201	184	184	128	130	156	159	188	188	119	121	117	117	166	166	158	168	182	191	107	113	166	166
aegypti	PR12_068	Puerto Rico	Commonwealth of Puerto Rico	197	209	186	188	128	128	159	159	184	184	117	117	115	133	164	168	162	171	182	191	113	113	166	166
aegypti	PR12_069	Puerto Rico	Commonwealth of Puerto Rico	209	209	184	184	128	128	156	159	184	184	121	121	115	115	168	178	168	171	182	194	113	113	166	175
aegypti	PR12_070	Puerto Rico	Commonwealth of Puerto Rico	209	209	184	184	128	128	147	158	188	188	117	121	115	119	178	178	158	168	188	191	113	113	172	175
aegypti	PR12_071	Puerto Rico	Commonwealth of Puerto Rico	209	209	184	184	128	128	158	160	184	188	121	121	115	119	172	178	168	168	182	182	113	113	166	172
aegypti	PR12_072	Puerto Rico	Commonwealth of Puerto Rico	195	209	184	184	128	130	156	159	188	188	115	119	133	135	166	176	158	168	188	191	113	113	166	172
aegypti	PR12_073	Puerto Rico	Commonwealth of Puerto Rico	195	201	188	188	128	128	156	159	184	188	117	117	115	115	166	168	158	168	182	194	113	113	148	172
aegypti	PR12_074	Puerto Rico	Commonwealth of Puerto Rico	197	209	184	188	128	128	159	159	184	184	117	121	115	115	166	168	162	171	182	191	113	113	166	166
aegypti	PR12_075	Puerto Rico	Commonwealth of Puerto Rico	209	209	186	188	130	130	157	160	184	184	117	117	115	137	174	178	168	168	194	194	113	113	166	172
aegypti	PR12_076	Puerto Rico	Commonwealth of Puerto Rico	195	209	184	186	128	128	156	159	184	184	117	121	115	115	166	174	162	171	182	191	113	113	166	175
aegypti	PR12_077	Puerto Rico	Commonwealth of Puerto Rico	197	209	184	184	128	130	156	158	184	184	115	117	115	135	168	176	162	168	188	194	107	113	148	172
aegypti	PR12_078	Puerto Rico	Commonwealth of Puerto Rico	197	207	184	184	128	128	157	159	188	188	119	121	117	157	168	176	158	168	194	194	113	113	166	166
aegypti	PR12_079	Puerto Rico	Commonwealth of Puerto Rico	197	201	188	188	128	130	148	160	184	188	115	121	115	119	166	178	162	168	191	191	113	113	172	175
aegypti	Cali2_001	Pance de Cali	Colombia	195	201	184	188	128	130	152	159	184	188	119	121	119	141	166	168	158	168	182	182	95	113	166	175
aegypti	Cali2_002	Pance de Cali	Colombia	201	209	184	188	128	130	147	156	188	188	115	115	115	119	168	176	162	168	194	194	95	113	166	166
aegypti	Cali2_003	Pance de Cali	Colombia	197	201	184	188	130	130	159	160	184	184	119	119	119	145	166	176	157	168	191	191	113	113	166	166
aegypti	Cali2_004	Pance de Cali	Colombia	195	201	184	184	128	130	147	160	184	186	115	121	119	119	168	168	162	168	182	191	113	113	166	166
aegypti	Cali2_005	Pance de Cali	Colombia	201	209	188	188	128	130	152	160	184	188	117	121	139	155	166	176	158	171	182	191	95	113	172	172
aegypti	Cali2_006	Pance de Cali	Colombia	197	209	184	188	128	128	158	160	184	184	117	119	119	119	166	166	158	158	191	191	113	113	166	166
aegypti	Cali2_007	Pance de Cali	Colombia	209	209	184	184	130	130	152	156	188	188	115	117	115	157	166	176	162	168	182	188	95	95	166	172
aegypti	Cali2_008	Pance de Cali	Colombia	201	201	188	188	130	130	156	156	188	188	115	115	115	119	166	176	168	171	182	191	95	113	166	166
aegypti	Cali2_009	Pance de Cali	Colombia	209	209	188	188	130	130	158	160	184	188	117	121	117	119	166	176	158	162	182	191	113	113	166	172
aegypti	Cali2_010	Pance de Cali	Colombia	197	209	184	188	128	130	147	156	188	188	115	115	119	119	168	176	162	171	182	182	95	95	166	166
aegypti	Cali2_011	Pance de Cali	Colombia	209	209	184	188	130	130	160	160	184	188	119	121	119	155	176	176	168	171	191	191	113	113	166	166
aegypti	Cali2_012	Pance de Cali	Colombia	195	201	184	184	128	130	147	160	184	186	115	117	119	161	166	168	162	171	182	194	113	113	166	175
aegypti	Cali2_013	Pance de Cali	Colombia	195	201	184	188	128	130	159	159	184	184	119	121	117	157	168	172	158	168	182	182	113	113	166	175
aegypti	Cali2_014	Pance de Cali	Colombia	197	201	188	188	128	130	158	160	184	184	117	117	119	145	166	176	158	168	191	191	113	113	166	166
aegypti	Cali2_015	Pance de Cali	Colombia	201	201	184	188	130	130	147	156	188	188	115	115	119	145	166	168	168	168	182	191	95	113	166	166
aegypti	Cali2_016	Pance de Cali	Colombia	195	201	184	188	128	130	152	159	184	188	115	119	119	157	166	168	158	168	182	182	113	113	166	175
aegypti	Cali2_017	Pance de Cali	Colombia	201	201	188	188	128	130	156	160	184	184	119	119	119	155	166	176	168	168	191	191	113	113	166	166
aegypti	Cali2_018	Pance de Cali	Colombia	201	209	184	188	130	130	152	159	182	188	115	117	119	119	166	166	158	168	182	182	95	113	166	166
aegypti	Cali2_019	Pance de Cali	Colombia	201	209	188	188	128	130	158	158	184	188	117	117	119	119	166	172	158	168	182	182	113	113	166	166
aegypti	Cali2_020	Pance de Cali	Colombia	209	209	188	188	130	130	158	160	184	188	117	117	117	119	166	172	158	162	182	191	113	113	166	172
aegypti	Cali2_021	Pance de Cali	Colombia	201	209	188	188	130	130	156	160	184	184	119	119	119	141	176	176	168	171	191	191	113	113	166	166
aegypti	Cali2_022	Pance de Cali	Colombia	197	201	188	188	130	130	147	156	188	188	115	115	115	145	166	176	168	168	182	182	95	113	166	166
aegypti	Cali2_023	Pance de Cali	Colombia	197	201	188	188	128	130	156	159	184	184	117	119	119	119	166	176	158	168	191	191	113	113	166	166
aegypti	Cali2_024	Pance de Cali	Colombia	209	209	184	188	130	130	156	160	184	184	119	121	119	155	166	176	168	171	191	191	113	113	166	166
aegypti	Cali_001	Paso de Comercio Cali	Colombia	209	209	188	188	128	130	152	152	188	188	117	117	119	119	166	166	171	171	182	191	113	113	166	166
aegypti	Cali_002	Paso de Comercio Cali	Colombia	201	209	184	188	128	130	152	160	184	188	115	117	119	141	166	166	158	162	182	191	113	113	172	175
aegypti	Cali_003	Paso de Comercio Cali	Colombia	201	209	184	188	128	128	152	158	184	184	117	117	141	143	168	168	171	171	182	191	113	113	166	175
aegypti	Cali_004	Paso de Comercio Cali	Colombia	197	201	184	188	128	128	158	159	184	188	117	117	117	141	168	168	168	171	182	182	113	113	172	175
aegypti	Cali_005	Paso de Comercio Cali	Colombia	197	197	188	188	128	130	152	158	184	184	117	121	119	143	168	168	168	171	191	191	113	113	172	175
aegypti	Cali_006	Paso de Comercio Cali	Colombia	201	209	184	188	128	128	158	159	184	188	117	121	119	119	168	168	171	171	182	191	113	113	166	175
aegypti	Cali_007	Paso de Comercio Cali	Colombia	201	209	184	188	128	128	152	159	188	188	117	117	141	143	168	168	171	171	182	182	113	113	166	175
aegypti	Cali_008	Paso de Comercio Cali	Colombia	197	209	184	188	128	130	158	159	184	188	117	121	117	141	168	168	168	171	191	191	113	113	172	175
aegypti	Cali_009	Paso de Comercio Cali	Colombia	209	209	188	188	128	128	152	152	188	188	117	117	119	119	166	176	168	168	182	191	113	113	166	166
aegypti	Cali_010	Paso de Comercio Cali	Colombia	209	209	184	188	128	130	152	158	188	188	115	117	119	119	166	166	168	168	191	191	113	113	166	166
aegypti	Cali_011	Paso de Comercio Cali	Colombia	209	209	188	188	128	130	152	152	188	188	117	117	119	119	166	176	168	171	182	191	113	113	166	166
aegypti	Cali_012	Paso de Comercio Cali	Colombia	209	209	184	188	128	130	152	158	188	188	115	117	119	119	166	176	168	171	191	191	113	113	166	166
aegypti	Cali_013	Paso de Comercio Cali	Colombia	209	209	188	188	128	130	152	152	188	188	117	117	119	119	166	166	168	171	182	191	113	113	166	166
aegypti	Cali_014	Paso de Comercio Cali	Colombia	209	209	184	188	128	130	152	152	188	188	115	117	119	119	166	176	168	171	191	191	113	113	166	166
aegypti	Cali_015	Paso de Comercio Cali	Colombia	209	209	184	188	130	130	152	152	188	188	115	117	119	119	166	166	171	171	182	191	113	113	166	166
aegypti	Cali_016	Paso de Comercio Cali	Colombia	209	209	188	188	128	128	152	152	188	188	117	117	119	119	166	166	168	168	191	191	113	113	166	166
aegypti	Cali_017	Paso de Comercio Cali	Colombia	209	209	184	188	128	128	152	158	188	188	115	117	119	119	166	176	168	168	182	191	113	113	166	166
aegypti	Cali_018	Paso de Comercio Cali	Colombia	197	201	184	188	128	128	152	159	184	188	117	121	141	143	168	168	168	171	182	191	113	113	172	175
aegypti	Cali_019	Paso de Comercio Cali	Colombia	197	197	184	188	128	130	158	159	184	188	117	121	141	143	168	168	168	171	191	191	113	113	172	175
aegypti	Cali_020	Paso de Comercio Cali	Colombia	197	209	188	188	128	128	152	158	184	184	117	121	117	141	168	168	168	171	191	191	113	113	172	175
aegypti	Cali_021	Paso de Comercio Cali	Colombia	209	209	188	188	128	130	152	158	188	188	117	117	119	119	166	176	168	171	191	191	113	113	166	166
aegypti	Cali_022	Paso de Comercio Cali	Colombia	209	209	184	188	128	130	152	158	188	188	115	117	119	119	166	166	168	171	191	191	113	113	166	166
aegypti	Cali_023	Paso de Comercio Cali	Colombia	197	197	188	188	128	130	158	159	184	188	117	121	119	119	168	168	168	171	191	191	113	113	172	175
aegypti	Cali_024	Paso de Comercio Cali	Colombia	209	209	188	188	128	130	152	158	188	188	117	117	119	119	166	176	168	171	182	191	113	113	166	166
aegypti	Cali_025	Paso de Comercio Cali	Colombia	201	209	188	188	128	128	152	152	184	188	117	121	141	143	168	168	171	171	182	182	113	113	166	175
aegypti	Cali_026	Paso de Comercio Cali	Colombia	209	209	188	188	128	128	152	152	188	188	117	117	119	119	166	176	168	168	191	191	113	113	166	166
aegypti	Cali_027	Paso de Comercio Cali	Colombia	209	209	188	188	128	130	152	158	188	188	117	117	119	119	166	176	168	171	191	191	113	113	166	166
aegypti	Cali_028	Paso de Comercio Cali	Colombia	201	209	188	188	128	128	152	152	184	188	117	121	141	143	168	168	171	171	182	182	113	113	166	175
aegypti	Cali_029	Paso de Comercio Cali	Colombia	209	209	184	188	130	130	152	158	188	188	115	117	119	119	166	166	171	171	182	191	113	113	166	166
aegypti	Cali_030	Paso de Comercio Cali	Colombia	209	209	184	188	128	130	152	152	188	188	115	117	119	119	166	166	168	171	182	191	113	113	166	166
aegypti	Cali_031	Paso de Comercio Cali	Colombia	209	209	184	188	130	130	152	158	188	188	115	117	119	119	166	176	168	171	191	191	113	113	166	166
aegypti	Cali_032	Paso de Comercio Cali	Colombia	197	197	184	188	128	130	158	159	184	188	117	117	119	143	168	168	168	171	191	191	113	113	172	175
aegypti	Cali_033	Paso de Comercio Cali	Colombia	209	209	184	188	128	128	152	158	188	188	115	117	119	119	166	176	168	168	182	191	113	113	166	166
aegypti	Cali_034	Paso de Comercio Cali	Colombia	209	209	184	188	128	130	152	158	188	188	115	117	119	119	166	176	168	171	191	191	113	113	166	166
aegypti	Cali_035	Paso de Comercio Cali	Colombia	209	209	188	188	128	130	152	158	188	188	117	117	119	119	166	166	168	171	191	191	113	113	166	166
aegypti	Cali_036	Paso de Comercio Cali	Colombia	197	201	184	188	128	128	152	159	188	188	117	117	141	143	168	168	168	171	182	191	113	113	172	175
aegypti	Cali_037	Paso de Comercio Cali	Colombia	209	209	184	188	128	130	152	158	188	188	115	117	119	119	166	166	168	168	191	191	113	113	166	166
aegypti	Cali_038	Paso de Comercio Cali	Colombia	209	209	184	188	128	130	152	152	188	188	115	117	119	119	166	166	168	168	191	191	113	113	166	166
aegypti	Cali_039	Paso de Comercio Cali	Colombia	209	209	184	188	128	130	152	158	188	188	115	117	119	119	166	176	168	171	191	191	113	113	166	166
aegypti	Cali_040	Paso de Comercio Cali	Colombia	197	201	188	188	128	128	152	159	188	188	117	117	119	143	168	168	171	171	182	182	113	113	166	175
aegypti	Cali_041	Paso de Comercio Cali	Colombia	209	209	184	188	128	130	152	158	188	188	115	117	119	119	166	176	168	171	191	191	113	113	166	166
aegypti	Cali_042	Paso de Comercio Cali	Colombia	209	209	188	188	128	128	152	152	188	188	117	117	119	119	166	176	168	168	191	191	113	113	166	166
aegypti	Cali_043	Paso de Comercio Cali	Colombia	197	197	184	188	128	130	158	159	184	188	117	121	117	141	168	168	171	171	191	191	113	113	166	175
aegypti	Cali_044	Paso de Comercio Cali	Colombia	209	209	188	188	128	130	152	152	188	188	117	117	119	119	166	166	168	171	182	191	113	113	166	166
aegypti	Cali_045	Paso de Comercio Cali	Colombia	197	197	184	188	128	130	152	159	188	188	117	117	119	143	168	168	171	171	191	191	113	113	166	175
aegypti	Cali_046	Paso de Comercio Cali	Colombia	201	209	184	188	128	130	152	159	188	188	117	121	119	143	168	168	171	171	182	182	113	113	166	175
aegypti	Cali_047	Paso de Comercio Cali	Colombia	197	209	184	188	128	130	152	159	188	188	117	117	117	141	168	168	168	171	191	191	113	113	172	175
aegypti	Cali_048	Paso de Comercio Cali	Colombia	209	209	184	188	128	130	152	152	188	188	115	117	119	119	166	166	168	171	191	191	113	113	166	166
aegypti	Cali_049	Paso de Comercio Cali	Colombia	209	209	188	188	128	130	152	152	188	188	117	117	119	119	166	166	168	171	191	191	113	113	166	166
aegypti	Cali_050	Paso de Comercio Cali	Colombia	209	209	184	188	128	130	152	158	188	188	115	117	119	119	166	176	168	171	182	191	113	113	166	166
aegypti	Cali_051	Paso de Comercio Cali	Colombia	197	201	188	188	128	128	152	152	184	188	117	121	119	119	168	168	171	171	182	191	113	113	166	175
aegypti	Cali_052	Paso de Comercio Cali	Colombia	209	209	188	188	128	130	152	152	188	188	117	117	119	119	166	176	168	171	191	191	113	113	166	166
aegypti	Cali_053	Paso de Comercio Cali	Colombia	209	209	184	188	128	128	152	158	188	188	115	117	119	119	166	176	168	168	191	191	113	113	166	166
aegypti	Cali_054	Paso de Comercio Cali	Colombia	209	209	188	188	130	130	152	152	188	188	117	117	119	119	166	176	168	171	182	191	113	113	166	166
aegypti	Cali_055	Paso de Comercio Cali	Colombia	209	209	188	188	128	128	152	158	188	188	117	117	119	119	166	176	168	168	191	191	113	113	166	166
aegypti	Cali_056	Paso de Comercio Cali	Colombia	209	209	184	188	128	128	152	152	188	188	115	117	119	119	166	166	168	168	191	191	113	113	166	166
aegypti	Tj_001	Tijuana	Mexico	197	201	184	186	128	130	158	160	184	188	117	117	137	151	166	178	158	168	182	182	113	113	166	175
aegypti	Tj_002	Tijuana	Mexico	197	201	184	186	128	130	156	158	184	188	117	117	137	151	172	178	158	168	182	182	113	113	166	175
aegypti	Tj_003	Tijuana	Mexico	197	201	184	186	128	128	158	160	184	188	117	117	137	145	172	178	171	171	182	182	113	113	166	166
aegypti	Tj_004	Tijuana	Mexico	197	201	184	188	128	128	156	157	184	184	115	117	137	151	166	172	158	171	182	182	113	113	166	166
aegypti	Tj_005	Tijuana	Mexico	209	209	184	188	128	130	158	160	184	188	115	117	137	145	172	172	171	171	182	188	113	113	166	175
aegypti	Tj_006	Tijuana	Mexico	209	209	184	186	128	130	156	158	184	188	117	117	145	151	166	178	171	171	182	182	107	113	166	175
aegypti	Tj_007	Tijuana	Mexico	201	209	184	188	128	130	157	160	188	188	117	119	115	145	166	176	158	168	188	191	113	113	166	175
aegypti	Tj_008	Tijuana	Mexico	197	209	184	186	130	130	158	160	184	188	117	117	145	145	166	172	168	171	182	182	107	113	175	175
aegypti	Tj_009	Tijuana	Mexico	197	209	184	186	128	130	158	160	184	188	117	117	137	145	172	178	158	168	182	188	113	113	166	175
aegypti	Tj_010	Tijuana	Mexico	201	209	184	186	128	130	158	160	184	188	117	117	137	151	172	172	158	168	182	182	113	113	166	175
aegypti	Tj_011	Tijuana	Mexico	209	209	184	186	128	128	157	160	184	184	117	117	145	145	172	172	158	171	182	188	107	113	166	166
aegypti	Tj_012	Tijuana	Mexico	197	201	184	188	128	130	157	160	184	184	115	117	137	145	172	172	158	168	182	182	113	113	166	175
aegypti	Tj_013	Tijuana	Mexico	209	209	184	188	128	130	157	160	184	184	115	117	145	145	172	172	171	171	182	188	107	113	166	175
aegypti	Tj_014	Tijuana	Mexico	197	209	184	186	130	130	157	160	184	184	117	117	145	151	172	172	168	171	182	188	107	113	175	175
aegypti	Tj_015	Tijuana	Mexico	201	201	188	188	128	130	157	158	188	188	119	119	115	145	166	176	168	168	188	191	113	113	166	166
aegypti	Tj_016	Tijuana	Mexico	201	209	184	186	128	128	158	160	184	188	117	117	145	151	166	172	158	168	182	182	107	113	166	166
aegypti	Tj_017	Tijuana	Mexico	197	209	184	186	128	130	156	157	184	184	117	119	145	145	172	178	171	171	182	188	107	113	166	175
aegypti	Tj_018	Tijuana	Mexico	201	209	188	188	128	128	157	158	188	188	119	119	115	151	172	178	158	171	182	191	113	113	175	175
aegypti	Tj_019	Tijuana	Mexico	201	209	184	188	128	128	156	157	184	184	115	119	137	151	166	178	158	171	182	182	113	113	166	166
aegypti	Tj_020	Tijuana	Mexico	201	209	184	186	128	128	156	158	184	188	117	119	137	145	172	172	171	171	182	182	113	113	166	166
aegypti	KW13_001	Key West	USA	197	203	188	188	128	130	154	158	188	188	115	115	115	129	168	172	168	171	182	182	113	113	166	166
aegypti	KW13_002	Key West	USA	209	209	188	188	128	130	152	159	184	188	117	117	115	117	172	176	168	171	182	191	113	113	166	172
aegypti	KW13_003	Key West	USA	197	201	188	188	128	130	159	160	184	188	115	121	115	129	168	176	168	171	188	188	113	113	166	175
aegypti	KW13_005	Key West	USA	195	197	184	188	128	130	147	156	184	184	115	121	119	145	172	178	168	171	182	188	95	113	172	175
aegypti	KW13_006	Key West	USA	209	209	184	184	128	130	147	147	184	186	117	119	-9	-9	168	174	168	171	191	191	113	113	166	166
aegypti	KW13_007	Key West	USA	197	209	188	188	130	130	148	160	184	184	117	121	115	117	172	176	159	168	182	182	95	113	166	172
aegypti	KW13_008	Key West	USA	195	209	184	188	128	130	147	159	184	188	119	121	115	117	176	176	171	171	188	191	113	113	166	166
aegypti	KW13_009	Key West	USA	197	209	186	188	130	130	147	156	184	188	119	121	119	119	172	174	168	171	182	188	113	113	166	175
aegypti	KW13_010	Key West	USA	197	209	188	188	128	130	159	159	184	188	117	117	117	131	172	176	158	171	182	188	113	113	166	175
aegypti	KW13_011	Key West	USA	195	197	184	188	130	130	159	161	188	188	117	121	115	131	176	178	158	171	182	182	113	113	166	175
aegypti	KW13_012	Key West	USA	197	197	188	188	130	130	159	159	184	188	117	117	115	117	172	176	156	171	182	182	113	113	166	175
aegypti	KW13_013	Key West	USA	197	209	184	188	128	130	148	161	184	188	121	121	115	117	172	176	158	171	182	188	113	113	166	175
aegypti	KW13_014	Key West	USA	195	197	184	188	128	128	147	156	184	188	121	121	117	119	172	178	159	171	188	188	113	113	166	166
aegypti	KW13_015	Key West	USA	197	209	186	188	130	130	160	164	184	188	119	121	115	115	168	168	159	171	182	191	113	113	166	175
aegypti	KW13_016	Key West	USA	197	201	184	188	130	130	152	158	186	188	119	121	115	117	176	178	158	158	182	182	95	113	166	175
aegypti	KW13_017	Key West	USA	209	209	188	188	128	130	158	159	184	188	117	119	115	149	176	176	158	159	182	188	95	113	166	172
aegypti	KW13_018	Key West	USA	197	209	188	188	130	130	158	161	184	188	117	121	117	117	168	176	168	168	182	182	95	113	166	166
aegypti	KW13_019	Key West	USA	201	209	188	188	130	130	154	156	184	184	117	117	115	115	172	176	156	158	182	188	95	95	148	172
aegypti	KW13_020	Key West	USA	195	209	182	188	128	128	148	154	184	184	121	121	115	115	166	168	156	171	182	191	113	113	172	175
aegypti	KW13_021	Key West	USA	201	209	188	188	130	130	154	158	184	184	117	117	115	115	172	174	156	158	182	188	95	113	148	172
aegypti	KW13_022	Key West	USA	197	209	186	186	130	130	156	156	188	188	119	119	115	117	168	178	158	171	191	191	113	113	166	166
aegypti	KW13_023	Key West	USA	197	209	188	188	128	128	147	156	184	188	117	119	115	119	176	176	159	171	188	191	113	113	166	166
aegypti	KW13_024	Key West	USA	195	209	188	188	128	130	147	159	184	188	117	119	117	117	176	176	171	171	188	188	113	113	166	166
aegypti	KW13_025	Key West	USA	195	209	184	188	128	130	159	161	188	188	121	121	115	117	172	176	156	171	182	188	113	113	166	166
aegypti	KW13_026	Key West	USA	197	197	188	188	130	130	159	161	188	188	117	117	115	131	176	178	158	171	182	182	113	113	166	175
aegypti	KW13_027	Key West	USA	195	209	188	188	130	130	154	159	184	184	117	121	151	153	174	176	158	162	182	188	95	113	166	172
aegypti	KW13_028	Key West	USA	199	201	184	188	130	130	147	147	184	188	119	119	115	117	172	172	159	171	182	182	95	113	175	175
aegypti	KW13_029	Key West	USA	195	209	184	188	128	130	148	161	184	188	117	121	117	131	172	176	156	171	182	188	113	113	166	166
aegypti	KW13_030	Key West	USA	201	209	184	188	128	130	147	147	184	186	115	117	115	115	174	178	168	171	182	191	113	113	172	175
aegypti	KW13_031	Key West	USA	195	197	188	188	130	130	148	161	184	188	117	121	115	131	176	178	156	171	182	182	113	113	166	166
aegypti	KW13_032	Key West	USA	195	197	188	188	130	130	147	161	184	184	117	121	115	117	168	178	168	168	182	182	95	113	166	172
aegypti	KW13_033	Key West	USA	197	209	182	186	130	130	148	160	184	184	121	121	115	143	168	168	159	171	191	191	113	113	166	175
aegypti	KW13_034	Key West	USA	209	209	186	188	130	130	159	161	184	188	117	117	117	117	170	176	158	168	188	191	113	113	172	175
aegypti	KW13_035	Key West	USA	197	197	188	188	130	130	148	160	184	184	117	121	115	117	172	176	158	158	182	182	113	113	148	175
aegypti	KW13_036	Key West	USA	195	197	184	188	130	130	159	161	188	188	117	121	115	117	172	176	158	171	182	182	113	113	166	166
aegypti	KW13_037	Key West	USA	209	209	184	188	128	128	148	158	184	184	121	121	115	117	168	172	158	158	182	182	95	113	166	166
aegypti	KW13_038	Key West	USA	201	209	188	188	128	130	152	156	184	184	119	121	115	115	168	168	159	168	188	188	113	113	166	172
aegypti	KW13_039	Key West	USA	197	209	188	188	128	130	154	159	184	184	117	121	117	151	174	178	158	168	182	188	113	113	172	175
aegypti	KW13_040	Key West	USA	197	197	184	188	128	130	147	159	184	188	121	121	117	119	172	178	171	171	191	191	113	113	166	172
aegypti	KW13_041	Key West	USA	195	209	188	188	128	130	148	154	184	184	119	121	115	143	168	168	156	171	191	191	113	113	172	175
aegypti	KW13_042	Key West	USA	197	209	184	188	128	130	159	161	188	188	117	121	115	131	172	176	158	171	182	188	113	113	166	175
aegypti	KW13_043	Key West	USA	197	209	188	188	128	128	147	159	184	188	117	121	115	117	176	178	159	171	188	191	113	113	166	172
aegypti	KW13_044	Key West	USA	197	197	184	188	128	128	147	159	184	188	119	121	115	117	176	178	159	171	191	191	113	113	166	172
aegypti	KW13_045	Key West	USA	195	197	188	188	130	130	148	159	184	184	117	117	115	131	176	178	156	171	182	182	113	113	166	166
aegypti	KW13_046	Key West	USA	209	209	188	188	128	130	147	147	184	188	117	121	117	117	176	178	168	171	182	191	95	113	172	175
aegypti	KW13_047	Key West	USA	209	209	188	188	128	130	147	158	184	186	117	117	115	115	172	176	156	158	182	182	95	95	166	172
aegypti	KW13_049	Key West	USA	197	197	188	188	128	128	154	156	184	188	119	121	117	119	176	178	159	168	191	191	113	113	166	172
aegypti	KW13_050	Key West	USA	195	209	184	188	128	130	147	159	188	188	119	121	117	117	172	178	171	171	188	188	113	113	166	166
aegypti	KW13_051	Key West	USA	197	201	188	188	128	130	159	160	184	188	115	121	115	115	168	176	171	171	182	182	95	113	166	175
aegypti	KW13_052	Key West	USA	195	209	188	188	128	130	148	161	184	188	117	121	115	117	172	176	158	171	182	188	113	113	166	175
aegypti	KW13_053	Key West	USA	197	209	188	188	130	130	154	164	184	188	119	121	117	143	168	168	159	171	182	191	113	113	166	175
aegypti	KW13_054	Key West	USA	195	209	188	188	128	130	159	161	188	188	117	117	115	117	172	176	156	171	182	182	113	113	166	166
aegypti	Amac_200	Amacuzac	Mexico	197	197	186	188	128	130	156	160	184	184	117	121	121	121	178	178	158	168	188	191	113	113	166	166
aegypti	Amac_201	Amacuzac	Mexico	197	209	186	186	128	130	156	160	184	184	115	121	117	117	168	178	158	168	182	191	113	113	166	175
aegypti	Amac_202	Amacuzac	Mexico	197	209	186	186	128	130	152	156	184	184	117	119	115	151	178	178	158	162	191	191	113	113	172	175
aegypti	Amac_203	Amacuzac	Mexico	197	209	186	188	130	130	159	160	184	184	117	121	121	121	178	178	162	168	191	191	95	113	166	172
aegypti	Amac_204	Amacuzac	Mexico	197	201	186	186	130	130	154	156	184	184	117	121	117	121	178	178	158	171	182	191	95	113	166	175
aegypti	Amac_205	Amacuzac	Mexico	197	201	186	186	128	130	156	160	184	184	117	121	129	131	168	178	158	168	182	191	95	113	175	175
aegypti	Amac_206	Amacuzac	Mexico	197	201	186	186	128	130	156	160	184	184	115	121	129	135	166	168	162	168	182	191	113	113	166	166
aegypti	Amac_207	Amacuzac	Mexico	197	209	186	188	130	130	156	159	184	184	119	121	121	121	178	178	162	168	188	191	95	113	166	172
aegypti	Amac_208	Amacuzac	Mexico	197	201	186	188	128	130	156	160	184	184	117	117	117	121	178	178	168	168	182	191	113	113	175	175
aegypti	Amac_209	Amacuzac	Mexico	197	201	186	186	128	130	154	156	184	184	117	117	117	121	168	178	168	171	191	191	113	113	166	172
aegypti	Amac_210	Amacuzac	Mexico	197	201	186	188	130	130	156	156	184	184	115	117	117	121	178	178	158	171	182	182	113	113	166	172
aegypti	Amac_211	Amacuzac	Mexico	209	209	186	186	128	128	156	160	184	184	115	121	129	135	166	168	158	168	182	191	113	113	172	175
aegypti	Amac_212	Amacuzac	Mexico	197	209	188	188	128	128	156	156	184	184	117	121	115	115	166	178	158	168	191	191	113	113	148	175
aegypti	Amac_213	Amacuzac	Mexico	197	197	186	188	128	130	156	156	184	184	117	117	115	151	178	178	158	162	182	191	113	113	172	175
aegypti	Amac_214	Amacuzac	Mexico	197	201	186	188	128	130	154	156	184	184	117	117	129	131	168	178	168	171	191	191	95	113	166	172
aegypti	Amac_215	Amacuzac	Mexico	197	197	186	186	130	130	154	156	184	184	117	121	129	131	168	178	158	171	191	191	113	113	166	175
aegypti	Amac_216	Amacuzac	Mexico	197	209	188	188	128	130	158	158	184	184	115	119	115	115	166	178	158	168	182	191	107	113	166	166
aegypti	Amac_217	Amacuzac	Mexico	201	201	186	186	128	128	156	160	184	184	117	121	117	121	168	178	168	168	191	191	113	113	172	175
aegypti	Amac_218	Amacuzac	Mexico	197	197	186	188	130	130	152	159	184	188	121	121	115	131	178	178	168	171	191	191	95	113	166	166
aegypti	Amac_219	Amacuzac	Mexico	197	201	186	188	128	130	154	156	184	184	117	117	117	121	168	178	168	168	182	191	113	113	175	175
aegypti	Amac_220	Amacuzac	Mexico	197	201	186	188	130	130	154	156	184	184	117	117	121	129	178	178	158	171	182	191	95	113	166	175
aegypti	Amac_221	Amacuzac	Mexico	197	201	186	188	128	130	152	160	184	184	115	121	117	121	178	178	158	171	182	182	113	113	148	172
aegypti	Amac_222	Amacuzac	Mexico	197	197	188	188	130	130	152	159	184	184	115	117	115	121	168	176	168	171	182	191	113	113	166	172
aegypti	Amac_223	Amacuzac	Mexico	197	201	186	188	128	130	156	156	184	184	115	121	117	131	178	178	158	171	182	191	113	113	166	172
aegypti	Amac_224	Amacuzac	Mexico	197	209	186	188	128	130	152	156	184	188	115	115	131	131	178	178	168	171	182	182	113	113	166	175
aegypti	Amac_225	Amacuzac	Mexico	201	201	186	186	128	128	154	156	184	184	117	121	117	121	168	178	168	168	182	191	113	113	172	175
aegypti	Amac_226	Amacuzac	Mexico	197	197	186	186	130	130	154	156	184	184	117	121	121	129	178	178	158	171	191	191	95	113	166	175
aegypti	Amac_235	Amacuzac	Mexico	197	209	188	188	128	130	156	156	184	188	115	121	131	131	178	178	168	168	182	182	113	113	172	175
aegypti	Amac_236	Amacuzac	Mexico	197	201	188	188	128	130	156	160	184	184	115	117	121	129	178	178	158	168	182	191	95	113	175	175
aegypti	Amac_237	Amacuzac	Mexico	201	201	186	188	128	128	156	160	184	184	115	121	117	121	178	178	168	168	182	191	113	113	172	175
aegypti	Amac_238	Amacuzac	Mexico	197	201	188	188	128	130	156	160	184	184	115	117	117	121	178	178	168	171	191	191	113	113	166	172
aegypti	Amac_239	Amacuzac	Mexico	197	201	188	188	128	130	156	160	184	184	115	117	117	131	178	178	168	168	182	191	113	113	175	175
aegypti	Amac_240	Amacuzac	Mexico	197	197	186	188	128	130	156	160	184	184	115	121	117	131	168	178	168	171	191	191	95	113	166	172
aegypti	Amac_241	Amacuzac	Mexico	197	201	186	188	128	130	156	160	184	184	115	121	121	129	178	178	158	168	182	191	95	113	175	175
aegypti	Amac_242	Amacuzac	Mexico	197	209	188	188	128	130	156	156	184	184	115	121	131	131	178	178	162	168	191	191	113	113	166	172
aegypti	Amac_243	Amacuzac	Mexico	197	209	188	188	128	130	156	157	184	184	115	117	115	115	166	172	168	168	191	191	113	113	166	172
aegypti	Amac_244	Amacuzac	Mexico	197	201	188	188	128	130	154	156	184	184	115	117	117	131	168	178	158	171	182	191	113	113	175	175
aegypti	Amac_245	Amacuzac	Mexico	197	201	188	188	128	130	156	160	184	184	115	117	121	129	178	178	158	168	191	191	95	113	175	175
aegypti	Amac_246	Amacuzac	Mexico	197	209	186	188	128	130	152	156	184	184	117	121	131	135	178	178	168	171	182	191	113	113	166	166
aegypti	Amac_247	Amacuzac	Mexico	197	197	188	188	130	130	156	160	184	184	115	117	117	121	168	178	168	168	191	191	113	113	166	175
aegypti	Amac_248	Amacuzac	Mexico	197	197	184	188	130	130	157	159	184	184	117	117	117	121	178	178	162	171	191	191	113	113	166	172
aegypti	Amac_249	Amacuzac	Mexico	197	197	186	188	128	130	152	156	184	184	121	121	117	121	178	178	158	158	182	191	113	113	148	175
aegypti	Amac_250	Amacuzac	Mexico	197	201	188	188	128	130	156	160	184	184	115	117	117	131	178	178	168	171	191	191	113	113	166	172
aegypti	Amac_251	Amacuzac	Mexico	197	197	186	188	130	130	156	160	184	184	115	121	129	131	168	178	158	171	191	191	95	113	166	175
aegypti	Amac_252	Amacuzac	Mexico	209	209	186	186	128	128	156	159	184	184	117	117	117	129	168	178	158	168	191	191	113	113	172	175
aegypti	Amac_253	Amacuzac	Mexico	197	209	188	188	128	130	152	156	184	188	115	121	115	135	178	178	168	171	182	182	113	113	166	175
aegypti	Amac_254	Amacuzac	Mexico	197	209	188	188	128	130	158	158	184	184	117	119	115	117	166	178	158	158	182	191	113	113	166	175
aegypti	Amac_255	Amacuzac	Mexico	197	201	186	188	130	130	156	160	184	184	115	117	121	129	168	178	158	171	191	191	95	113	166	175
aegypti	Amac_256	Amacuzac	Mexico	197	209	188	188	128	130	156	158	184	184	117	119	115	131	176	178	158	168	182	191	107	113	166	166
aegypti	Amac_257	Amacuzac	Mexico	197	197	186	188	130	130	152	160	184	184	121	121	117	121	178	178	158	158	182	182	113	113	166	175
aegypti	Amac_258	Amacuzac	Mexico	197	201	188	188	128	130	156	159	184	184	119	119	129	135	178	178	158	168	191	191	113	113	166	172
aegypti	Amac_259	Amacuzac	Mexico	201	201	186	188	128	128	156	160	184	184	115	121	121	129	178	178	158	168	182	191	95	113	172	175
aegypti	Amac_260	Amacuzac	Mexico	197	197	184	188	130	130	157	159	184	184	117	117	117	149	178	178	162	171	191	191	107	113	166	172
aegypti	Amac_261	Amacuzac	Mexico	197	197	188	188	128	130	159	160	184	184	117	117	117	121	178	178	158	168	191	191	113	113	166	166
aegypti	CR_001	Costa Rica	Republic of Costa Rica	197	201	186	188	128	130	147	159	184	184	117	121	115	139	168	176	162	162	188	188	95	95	166	172
aegypti	CR_002	Costa Rica	Republic of Costa Rica	209	209	184	186	128	128	147	147	184	184	117	121	115	139	166	168	156	168	182	191	95	113	166	175
aegypti	CR_003	Costa Rica	Republic of Costa Rica	195	209	184	188	128	130	158	159	184	188	117	117	139	141	170	178	162	168	182	191	95	113	166	175
aegypti	CR_004	Costa Rica	Republic of Costa Rica	195	201	188	188	128	130	158	162	184	184	117	121	115	141	168	176	158	162	-9	-9	113	113	166	166
aegypti	CR_005	Costa Rica	Republic of Costa Rica	197	209	184	186	128	130	147	156	184	184	117	121	115	139	168	178	162	171	188	191	95	113	175	175
aegypti	CR_006	Costa Rica	Republic of Costa Rica	209	209	184	184	130	130	156	156	184	184	115	117	139	141	170	176	162	162	182	182	113	113	166	166
aegypti	CR_007	Costa Rica	Republic of Costa Rica	209	209	184	186	128	130	156	159	184	184	117	121	115	115	168	176	168	171	-9	-9	95	113	166	172
aegypti	CR_008	Costa Rica	Republic of Costa Rica	195	209	188	188	128	130	148	156	184	184	119	119	139	141	176	178	162	168	182	191	95	113	166	166
aegypti	CR_009	Costa Rica	Republic of Costa Rica	195	197	184	188	128	128	148	159	184	188	113	115	115	141	168	168	162	162	182	191	95	113	166	172
aegypti	CR_010	Costa Rica	Republic of Costa Rica	195	201	184	186	128	130	147	147	184	184	115	115	115	151	166	166	158	162	191	191	95	95	166	166
aegypti	CR_011	Costa Rica	Republic of Costa Rica	197	209	184	188	130	130	147	156	184	184	119	119	139	143	-9	-9	158	168	-9	-9	95	107	166	175
aegypti	CR_012	Costa Rica	Republic of Costa Rica	197	197	186	186	130	130	147	148	184	184	117	119	115	115	170	178	162	171	191	191	113	113	166	166
aegypti	CR_013	Costa Rica	Republic of Costa Rica	195	197	188	188	128	128	147	158	184	184	119	119	115	139	168	176	168	168	191	191	95	113	166	166
aegypti	CR_014	Costa Rica	Republic of Costa Rica	197	209	188	188	128	130	148	156	184	184	117	121	115	117	168	168	159	171	182	182	95	113	166	166
aegypti	CR_015	Costa Rica	Republic of Costa Rica	197	197	186	188	130	130	147	147	184	184	117	117	115	115	166	178	162	162	188	188	113	113	166	166
aegypti	CR_016	Costa Rica	Republic of Costa Rica	197	209	184	188	130	130	148	158	184	184	119	121	115	115	168	176	158	168	191	191	95	113	166	175
aegypti	CR_017	Costa Rica	Republic of Costa Rica	195	195	184	186	128	130	147	156	184	184	117	121	115	153	176	178	162	168	182	191	95	113	166	166
aegypti	CR_018	Costa Rica	Republic of Costa Rica	197	197	184	188	128	130	156	158	184	184	115	117	115	129	168	176	168	168	182	182	95	113	172	175
aegypti	CR_019	Costa Rica	Republic of Costa Rica	197	197	184	186	128	130	158	162	184	184	117	121	115	115	168	168	171	171	191	191	95	113	166	175
aegypti	CR_020	Costa Rica	Republic of Costa Rica	197	209	184	188	128	128	148	159	184	188	117	117	115	115	168	176	162	168	182	188	95	95	166	172
aegypti	CR_021	Costa Rica	Republic of Costa Rica	195	209	188	188	128	130	158	162	184	184	117	121	115	141	168	176	158	168	188	191	95	113	166	166
aegypti	CR_022	Costa Rica	Republic of Costa Rica	197	197	184	188	128	128	159	159	184	184	117	117	115	139	166	176	158	168	188	188	113	113	172	175
aegypti	CR_023	Costa Rica	Republic of Costa Rica	197	197	186	186	130	130	158	159	184	184	119	121	115	115	170	178	168	171	182	191	95	95	166	172
aegypti	CR_024	Costa Rica	Republic of Costa Rica	195	209	184	186	130	130	147	156	184	184	119	121	115	139	166	166	162	168	182	182	95	113	166	172
aegypti	CR_025	Costa Rica	Republic of Costa Rica	197	209	184	188	128	128	148	158	184	188	117	117	115	115	168	176	162	168	182	188	95	95	166	172
aegypti	CR_026	Costa Rica	Republic of Costa Rica	195	197	184	186	128	130	147	159	184	184	117	121	115	153	168	168	162	168	188	188	95	113	166	172
aegypti	CR_027	Costa Rica	Republic of Costa Rica	195	197	186	186	128	130	158	158	184	184	121	121	-9	-9	168	172	158	168	191	191	95	113	166	166
aegypti	CR_029	Costa Rica	Republic of Costa Rica	197	197	186	186	128	130	147	159	184	184	121	121	115	141	176	178	171	171	191	191	95	113	166	175
aegypti	CR_030	Costa Rica	Republic of Costa Rica	195	195	186	186	130	130	156	158	184	184	117	119	139	141	178	178	168	168	191	191	95	95	166	172
aegypti	CR_031	Costa Rica	Republic of Costa Rica	209	209	184	188	128	128	147	159	184	184	117	117	145	151	168	170	168	171	191	191	95	113	166	166
aegypti	CR_032	Costa Rica	Republic of Costa Rica	195	195	184	186	128	130	148	158	184	184	117	121	115	115	176	176	168	168	182	182	113	113	166	175
aegypti	CR_035	Costa Rica	Republic of Costa Rica	197	209	184	188	130	130	159	164	184	184	117	121	115	153	168	176	158	158	191	191	113	113	166	166
aegypti	CR_036	Costa Rica	Republic of Costa Rica	209	209	186	186	130	130	158	159	184	184	117	117	115	117	168	176	158	158	188	188	95	95	166	166
aegypti	CR_037	Costa Rica	Republic of Costa Rica	197	209	186	186	128	128	147	159	188	188	117	121	115	129	176	176	168	168	182	188	-9	-9	-9	-9
aegypti	CR_038	Costa Rica	Republic of Costa Rica	195	197	186	186	128	128	158	162	184	184	121	121	139	141	168	178	158	162	191	191	95	95	166	172
aegypti	CR_039	Costa Rica	Republic of Costa Rica	209	209	186	186	130	130	158	159	184	184	117	117	115	117	176	176	158	162	188	188	95	95	166	166
aegypti	CR_040	Costa Rica	Republic of Costa Rica	195	197	188	188	128	130	148	156	184	184	117	121	115	145	168	170	162	171	182	191	95	113	166	166
aegypti	CR_041	Costa Rica	Republic of Costa Rica	195	195	184	186	128	130	147	147	184	184	117	121	115	115	168	168	171	171	182	182	95	95	166	166
aegypti	CR_042	Costa Rica	Republic of Costa Rica	197	209	184	188	128	128	159	162	184	184	117	117	115	141	176	178	168	171	191	191	95	113	166	175
aegypti	CR_043	Costa Rica	Republic of Costa Rica	209	209	184	188	130	130	147	148	184	184	117	121	139	139	166	166	168	168	182	188	95	95	166	166
aegypti	CR_044	Costa Rica	Republic of Costa Rica	195	195	184	186	128	130	147	147	184	184	117	121	115	151	168	176	171	171	182	191	95	95	166	166
aegypti	CR_045	Costa Rica	Republic of Costa Rica	197	197	184	184	130	130	156	156	184	188	117	121	115	129	168	178	159	168	182	182	113	113	166	166
aegypti	CR_046	Costa Rica	Republic of Costa Rica	209	209	184	184	130	130	158	162	184	184	117	117	115	117	168	176	158	158	188	188	95	95	166	166
aegypti	CR_047	Costa Rica	Republic of Costa Rica	197	201	188	188	130	130	147	156	184	184	117	121	143	153	166	178	159	168	182	191	95	113	166	172
aegypti	CR_048	Costa Rica	Republic of Costa Rica	201	201	186	186	130	130	159	159	184	184	117	117	115	119	172	178	159	168	188	188	113	113	175	175
aegypti	CR_049	Costa Rica	Republic of Costa Rica	195	197	186	188	128	130	156	159	184	184	119	121	139	139	166	176	168	168	188	188	95	95	166	166
aegypti	CR_050	Costa Rica	Republic of Costa Rica	197	209	188	188	130	130	156	156	184	188	117	121	129	131	168	176	162	168	188	188	95	113	166	166
aegypti	CR_051	Costa Rica	Republic of Costa Rica	201	209	186	188	128	130	148	156	184	188	117	121	115	145	168	176	158	168	188	188	113	113	166	166
aegypti	CR_052	Costa Rica	Republic of Costa Rica	209	209	184	186	128	130	147	158	184	184	117	121	139	139	166	170	162	168	182	182	95	113	166	172
aegypti	CR_053	Costa Rica	Republic of Costa Rica	197	197	184	186	128	130	156	162	184	184	117	121	115	115	168	168	171	171	191	191	95	113	166	175
aegypti	CR_054	Costa Rica	Republic of Costa Rica	195	197	186	188	128	130	156	158	184	184	117	121	115	115	168	170	162	168	188	191	95	95	166	172
aegypti	TRI_001	Trinidad	Republic of Trinidad and Tobago	209	209	184	184	128	128	159	159	188	188	115	117	133	149	178	178	162	168	188	188	107	113	172	175
aegypti	TRI_002	Trinidad	Republic of Trinidad and Tobago	197	197	184	188	128	128	158	159	188	188	117	117	113	115	178	178	162	168	182	188	113	113	172	172
aegypti	TRI_003	Trinidad	Republic of Trinidad and Tobago	197	209	184	184	128	130	147	158	188	188	117	121	115	141	178	178	162	162	188	188	107	107	172	175
aegypti	TRI_004	Trinidad	Republic of Trinidad and Tobago	209	209	184	184	128	128	159	159	188	188	115	117	133	149	178	178	158	162	188	188	113	113	172	172
aegypti	TRI_005	Trinidad	Republic of Trinidad and Tobago	209	209	184	188	128	128	158	159	188	188	115	115	115	149	178	178	162	168	188	194	107	113	172	175
aegypti	TRI_006	Trinidad	Republic of Trinidad and Tobago	209	209	184	188	128	128	159	159	188	188	115	117	115	149	178	178	158	162	188	194	107	113	166	172
aegypti	TRI_007	Trinidad	Republic of Trinidad and Tobago	197	197	184	184	128	130	158	158	184	188	117	117	115	149	178	178	162	162	188	191	107	107	172	175
aegypti	TRI_008	Trinidad	Republic of Trinidad and Tobago	209	209	184	188	128	128	159	159	188	188	115	115	115	149	178	178	158	162	188	194	107	107	166	172
aegypti	TRI_009	Trinidad	Republic of Trinidad and Tobago	209	209	184	188	128	128	159	159	188	188	115	117	115	149	178	178	158	162	188	194	107	113	166	172
aegypti	TRI_010	Trinidad	Republic of Trinidad and Tobago	209	209	184	184	128	128	158	159	188	188	115	117	115	149	178	178	162	162	188	188	107	107	172	172
aegypti	TRI_011	Trinidad	Republic of Trinidad and Tobago	209	209	184	184	128	128	159	159	188	188	115	117	133	149	178	178	158	168	188	194	107	113	166	175
aegypti	TRI_012	Trinidad	Republic of Trinidad and Tobago	209	209	188	188	128	128	158	159	188	188	115	115	115	149	178	178	162	162	188	188	107	107	172	172
aegypti	TRI_013	Trinidad	Republic of Trinidad and Tobago	209	209	184	184	128	128	158	158	188	188	115	115	115	133	166	178	158	171	182	191	113	113	166	175
aegypti	TRI_014	Trinidad	Republic of Trinidad and Tobago	209	209	184	188	128	128	147	156	188	188	115	121	115	133	166	168	158	162	188	191	113	113	166	172
aegypti	TRI_015	Trinidad	Republic of Trinidad and Tobago	209	209	184	188	128	128	158	158	188	188	117	121	115	133	166	168	158	162	182	191	113	113	166	172
aegypti	TRI_016	Trinidad	Republic of Trinidad and Tobago	209	209	184	188	128	128	147	158	188	188	117	121	115	133	166	178	158	171	182	191	113	113	166	175
aegypti	TRI_017	Trinidad	Republic of Trinidad and Tobago	209	209	184	184	128	128	156	158	188	188	115	115	115	133	166	178	158	162	182	191	113	113	166	172
aegypti	TRI_018	Trinidad	Republic of Trinidad and Tobago	209	209	184	184	128	128	158	158	188	188	115	117	115	133	166	178	158	162	182	191	113	113	166	175
aegypti	TRI_019	Trinidad	Republic of Trinidad and Tobago	197	209	184	184	128	128	158	159	188	188	115	115	115	135	168	174	171	171	188	194	113	113	166	172
aegypti	TRI_020	Trinidad	Republic of Trinidad and Tobago	197	201	184	184	128	128	159	159	188	188	115	117	133	153	166	180	162	171	188	194	113	113	166	172
aegypti	TRI_022	Trinidad	Republic of Trinidad and Tobago	-9	-9	184	184	128	128	159	159	188	188	115	117	133	135	168	180	162	171	-9	-9	113	113	166	175
aegypti	TRI_023	Trinidad	Republic of Trinidad and Tobago	197	201	184	184	128	128	159	159	188	188	115	117	115	153	166	174	162	171	188	188	113	113	166	172
aegypti	TRI_024	Trinidad	Republic of Trinidad and Tobago	197	201	184	184	128	128	158	159	188	188	115	115	115	135	168	174	162	171	188	188	113	113	166	172
aegypti	TRI_025	Trinidad	Republic of Trinidad and Tobago	197	209	184	184	128	128	158	159	188	188	115	115	115	153	166	174	171	171	188	188	113	113	166	172
aegypti	TRI_026	Trinidad	Republic of Trinidad and Tobago	197	209	184	184	128	128	159	159	188	188	115	115	115	153	166	174	171	171	188	194	113	113	166	172
aegypti	TRI_027	Trinidad	Republic of Trinidad and Tobago	197	209	184	184	128	128	147	159	186	188	115	117	133	153	166	174	162	171	188	188	113	113	166	175
aegypti	TRI_028	Trinidad	Republic of Trinidad and Tobago	197	201	184	184	128	128	147	158	186	188	115	115	115	153	168	180	162	171	188	188	113	113	166	172
aegypti	TRI_029	Trinidad	Republic of Trinidad and Tobago	197	201	184	184	128	128	158	159	188	188	115	115	133	135	168	180	171	171	188	188	113	113	166	172
aegypti	TRI_030	Trinidad	Republic of Trinidad and Tobago	195	209	184	184	128	128	159	159	184	188	117	119	117	133	166	168	171	171	191	191	113	113	166	175
aegypti	TRI_031	Trinidad	Republic of Trinidad and Tobago	195	209	184	184	128	128	147	159	188	188	115	115	135	151	168	178	162	168	188	188	113	113	166	166
aegypti	TRI_032	Trinidad	Republic of Trinidad and Tobago	209	209	184	188	128	128	158	158	184	188	115	117	115	131	166	180	162	162	188	188	113	113	166	172
aegypti	TRI_033	Trinidad	Republic of Trinidad and Tobago	209	209	184	184	128	130	159	159	184	184	121	121	117	133	166	168	162	162	188	191	113	113	148	166
aegypti	TRI_034	Trinidad	Republic of Trinidad and Tobago	209	209	184	184	128	128	158	159	184	184	115	117	117	143	168	168	162	168	188	191	113	113	166	172
aegypti	TRI_035	Trinidad	Republic of Trinidad and Tobago	195	209	184	188	128	130	147	159	184	188	117	121	117	135	166	166	162	171	191	191	113	113	166	175
aegypti	TRI_036	Trinidad	Republic of Trinidad and Tobago	195	209	184	184	128	128	159	159	184	188	117	119	117	135	166	166	162	171	188	188	113	113	166	175
aegypti	TRI_037	Trinidad	Republic of Trinidad and Tobago	195	195	184	184	128	128	147	159	184	188	117	121	133	135	166	168	162	171	191	191	113	113	175	175
aegypti	TRI_038	Trinidad	Republic of Trinidad and Tobago	195	195	184	188	128	128	159	159	184	188	117	119	133	135	166	168	162	171	191	191	113	113	175	175
aegypti	TRI_039	Trinidad	Republic of Trinidad and Tobago	209	209	184	184	128	130	158	158	184	188	115	115	115	141	168	180	162	171	188	191	113	113	148	175
aegypti	TRI_040	Trinidad	Republic of Trinidad and Tobago	209	209	188	188	128	128	158	159	184	188	115	115	129	149	172	178	162	162	188	188	113	113	166	172
aegypti	TRI_041	Trinidad	Republic of Trinidad and Tobago	209	209	184	188	128	128	158	159	184	184	119	119	145	153	172	178	162	171	188	191	113	113	172	172
aegypti	TRI_042	Trinidad	Republic of Trinidad and Tobago	209	209	184	184	128	128	158	158	188	188	115	115	115	153	166	166	171	171	182	188	113	113	172	172
aegypti	TRI_043	Trinidad	Republic of Trinidad and Tobago	209	209	184	188	128	130	158	159	184	184	117	119	145	153	172	172	162	162	188	188	113	113	172	172
aegypti	TRI_044	Trinidad	Republic of Trinidad and Tobago	209	209	184	188	130	130	158	159	188	188	115	115	129	145	166	172	171	171	182	188	113	113	175	175
aegypti	TRI_045	Trinidad	Republic of Trinidad and Tobago	209	209	184	188	128	128	158	158	184	184	119	119	129	145	166	172	168	171	188	191	113	113	172	172
aegypti	TRI_046	Trinidad	Republic of Trinidad and Tobago	209	209	184	188	128	130	158	158	184	184	115	117	115	129	176	178	162	162	188	188	113	113	172	172
aegypti	TRI_047	Trinidad	Republic of Trinidad and Tobago	209	209	184	188	128	128	158	159	184	184	117	119	129	145	166	178	162	171	182	191	113	113	166	172
aegypti	TRI_048	Trinidad	Republic of Trinidad and Tobago	209	209	188	188	128	128	159	159	184	188	119	119	145	145	172	172	162	171	188	191	113	113	172	172
aegypti	TRI_049	Trinidad	Republic of Trinidad and Tobago	209	209	184	184	128	128	159	159	184	184	115	115	129	129	172	178	171	171	188	188	113	113	172	172
aegypti	TRI_050	Trinidad	Republic of Trinidad and Tobago	209	209	184	188	128	128	158	159	184	188	115	117	115	149	172	176	162	162	188	191	113	113	166	172
aegypti	TRI_051	Trinidad	Republic of Trinidad and Tobago	201	209	184	184	128	130	159	159	184	184	115	115	129	145	166	168	162	171	188	188	113	113	172	172
aegypti	TRI_052	Trinidad	Republic of Trinidad and Tobago	195	209	184	188	128	128	159	159	184	188	115	117	129	153	166	178	171	171	188	191	113	113	172	172
aegypti	PR_201	Patillas, Puerto Rico	Commonwealth of Puerto Rico	197	209	184	184	128	128	148	148	184	188	117	121	137	151	172	180	159	168	188	191	113	113	166	166
aegypti	PR_202	Patillas, Puerto Rico	Commonwealth of Puerto Rico	209	209	184	186	128	128	157	158	184	188	117	117	115	135	168	174	168	168	191	191	113	113	172	172
aegypti	PR_203	Patillas, Puerto Rico	Commonwealth of Puerto Rico	197	209	184	188	128	128	148	156	184	184	117	119	137	151	168	168	159	168	188	191	113	113	166	166
aegypti	PR_204	Patillas, Puerto Rico	Commonwealth of Puerto Rico	197	197	184	188	128	128	147	157	184	188	117	119	115	137	172	180	159	168	188	191	113	113	166	166
aegypti	PR_205	Patillas, Puerto Rico	Commonwealth of Puerto Rico	209	209	184	184	128	130	158	161	184	188	117	121	115	119	166	166	168	168	191	191	113	113	172	175
aegypti	PR_206	Patillas, Puerto Rico	Commonwealth of Puerto Rico	195	209	184	186	128	128	157	159	184	184	117	119	115	135	166	174	158	171	182	191	113	113	166	166
aegypti	PR_207	Patillas, Puerto Rico	Commonwealth of Puerto Rico	197	209	184	184	128	128	148	156	184	184	117	121	137	151	168	172	159	168	188	194	113	113	166	166
aegypti	PR_208	Patillas, Puerto Rico	Commonwealth of Puerto Rico	197	197	188	188	-9	-9	147	159	184	188	117	117	117	135	168	178	158	159	-9	-9	113	113	166	172
aegypti	PR_209	Patillas, Puerto Rico	Commonwealth of Puerto Rico	197	197	184	184	128	128	158	159	184	184	117	121	135	143	168	174	159	168	191	191	113	113	166	175
aegypti	PR_210	Patillas, Puerto Rico	Commonwealth of Puerto Rico	209	209	184	184	128	128	158	159	184	184	117	121	119	143	174	178	168	168	188	191	113	113	172	172
aegypti	PR_211	Patillas, Puerto Rico	Commonwealth of Puerto Rico	209	209	184	188	128	128	158	158	184	188	117	121	115	135	168	178	168	168	188	191	113	113	172	175
aegypti	PR_212	Patillas, Puerto Rico	Commonwealth of Puerto Rico	197	209	184	188	128	130	147	157	184	184	117	121	115	119	168	178	168	171	188	191	113	113	166	172
aegypti	PR_213	Patillas, Puerto Rico	Commonwealth of Puerto Rico	195	201	184	186	128	128	158	159	184	184	119	119	115	117	166	174	158	158	182	191	113	113	166	166
aegypti	PR_214	Patillas, Puerto Rico	Commonwealth of Puerto Rico	209	209	184	184	128	128	148	156	184	184	121	121	137	151	180	180	159	168	188	191	113	113	166	166
aegypti	PR_215	Patillas, Puerto Rico	Commonwealth of Puerto Rico	197	197	184	184	128	128	148	157	184	188	121	121	115	137	180	180	159	168	188	194	113	113	166	166
aegypti	PR_216	Patillas, Puerto Rico	Commonwealth of Puerto Rico	197	209	184	184	-9	-9	147	157	184	188	117	121	115	119	168	178	168	168	-9	-9	113	113	172	175
aegypti	PR_217	Patillas, Puerto Rico	Commonwealth of Puerto Rico	197	209	184	186	128	128	147	157	184	188	117	119	115	135	168	178	159	168	188	191	113	113	166	172
aegypti	PR_218	Patillas, Puerto Rico	Commonwealth of Puerto Rico	197	209	184	188	128	128	147	157	184	188	117	119	115	137	172	180	162	168	188	191	113	113	166	166
aegypti	PR_219	Patillas, Puerto Rico	Commonwealth of Puerto Rico	201	209	184	186	128	128	157	159	184	184	117	119	115	117	174	176	158	171	182	191	113	113	166	175
aegypti	PR_220	Patillas, Puerto Rico	Commonwealth of Puerto Rico	197	209	184	188	128	128	147	157	184	188	117	119	137	151	168	168	159	168	188	194	113	113	166	166
aegypti	PR_221	Patillas, Puerto Rico	Commonwealth of Puerto Rico	197	197	184	188	128	128	147	156	184	184	117	119	137	151	168	172	159	168	188	191	113	113	166	166
aegypti	PR_222	Patillas, Puerto Rico	Commonwealth of Puerto Rico	209	209	184	188	128	128	147	157	184	188	117	119	115	137	168	172	162	168	188	191	113	113	166	166
aegypti	PR_223	Patillas, Puerto Rico	Commonwealth of Puerto Rico	209	209	184	188	128	128	147	157	184	188	117	119	115	137	168	172	162	168	188	191	113	113	166	166
aegypti	PR_224	Patillas, Puerto Rico	Commonwealth of Puerto Rico	197	209	184	188	128	128	147	157	184	188	117	119	115	137	172	180	159	168	188	194	113	113	166	166
aegypti	PR_225	Patillas, Puerto Rico	Commonwealth of Puerto Rico	197	209	184	184	128	128	147	159	184	184	119	121	115	119	168	174	159	168	188	188	113	113	166	172
aegypti	PR_226	Patillas, Puerto Rico	Commonwealth of Puerto Rico	197	209	184	188	128	128	148	157	184	188	119	121	137	151	168	168	162	168	188	194	113	113	166	166
aegypti	PR_227	Patillas, Puerto Rico	Commonwealth of Puerto Rico	197	209	184	184	128	128	148	156	184	184	121	121	115	137	168	168	162	168	188	191	113	113	166	166
aegypti	PR_228	Patillas, Puerto Rico	Commonwealth of Puerto Rico	195	209	184	186	128	128	157	158	184	184	117	119	135	135	174	176	158	171	182	191	113	113	166	166
aegypti	PR_229	Patillas, Puerto Rico	Commonwealth of Puerto Rico	195	209	186	188	128	128	159	161	184	184	117	119	119	135	168	168	158	168	191	191	113	113	172	175
aegypti	PR_230	Patillas, Puerto Rico	Commonwealth of Puerto Rico	197	209	184	184	128	128	148	157	184	188	119	121	115	137	168	168	159	168	188	191	113	113	166	166
aegypti	PR_231	Patillas, Puerto Rico	Commonwealth of Puerto Rico	197	209	184	188	128	128	148	157	184	188	119	121	115	137	172	180	162	168	188	194	113	113	166	166
aegypti	PR_232	Patillas, Puerto Rico	Commonwealth of Puerto Rico	209	209	184	184	128	128	148	157	184	188	121	121	137	151	180	180	159	168	188	191	113	113	166	166
aegypti	PR_233	Patillas, Puerto Rico	Commonwealth of Puerto Rico	209	209	184	188	128	128	147	157	184	188	117	119	115	137	172	180	162	168	188	191	113	113	166	166
aegypti	PR_234	Patillas, Puerto Rico	Commonwealth of Puerto Rico	197	209	184	184	128	128	147	156	184	184	117	121	115	137	168	168	159	168	188	194	113	113	166	166
aegypti	PR_235	Patillas, Puerto Rico	Commonwealth of Puerto Rico	195	209	184	186	128	128	158	159	184	184	119	119	115	117	168	176	158	171	182	191	113	113	166	166
aegypti	PR_236	Patillas, Puerto Rico	Commonwealth of Puerto Rico	209	209	184	188	128	128	158	158	184	184	117	121	115	119	178	178	168	168	188	191	113	113	172	172
aegypti	PR_237	Patillas, Puerto Rico	Commonwealth of Puerto Rico	197	197	184	188	128	128	147	157	184	188	117	119	137	151	172	180	159	168	188	194	113	113	166	166
aegypti	PR_238	Patillas, Puerto Rico	Commonwealth of Puerto Rico	197	209	184	184	128	128	147	160	184	188	117	117	119	119	166	168	158	168	191	191	113	113	148	172
aegypti	PR_239	Patillas, Puerto Rico	Commonwealth of Puerto Rico	209	209	184	184	128	128	156	157	184	184	117	119	115	119	166	166	168	168	191	191	113	113	166	166
aegypti	PR_240	Patillas, Puerto Rico	Commonwealth of Puerto Rico	197	209	184	186	128	128	156	159	188	188	117	117	117	135	168	178	159	168	188	191	113	113	172	175
aegypti	PR_241	Patillas, Puerto Rico	Commonwealth of Puerto Rico	197	197	184	188	128	130	158	159	184	188	117	117	117	117	168	168	168	171	188	191	113	113	166	175
aegypti	PR_242	Patillas, Puerto Rico	Commonwealth of Puerto Rico	197	197	184	188	128	130	158	159	184	188	117	117	117	117	168	176	158	168	188	191	113	113	175	175
aegypti	PR_243	Patillas, Puerto Rico	Commonwealth of Puerto Rico	209	209	184	186	128	128	157	158	184	184	117	119	117	135	168	176	158	171	182	191	113	113	166	175
aegypti	PR_244	Patillas, Puerto Rico	Commonwealth of Puerto Rico	197	197	184	184	128	128	147	159	184	184	119	121	115	119	168	178	159	168	191	191	113	113	166	175
aegypti	PR_245	Patillas, Puerto Rico	Commonwealth of Puerto Rico	197	197	184	188	128	130	158	159	184	188	117	117	135	141	168	178	168	171	188	191	113	113	166	175
aegypti	PR_246	Patillas, Puerto Rico	Commonwealth of Puerto Rico	197	209	184	188	128	130	147	160	184	184	117	121	119	131	168	178	162	171	191	191	113	113	166	172
aegypti	PR_247	Patillas, Puerto Rico	Commonwealth of Puerto Rico	197	209	184	184	128	128	147	159	184	184	119	121	119	143	174	178	168	168	191	191	113	113	172	175
aegypti	PR_248	Patillas, Puerto Rico	Commonwealth of Puerto Rico	197	197	184	184	128	128	158	159	184	188	117	117	117	141	168	168	171	171	188	191	113	113	166	172
aegypti	PR_249	Patillas, Puerto Rico	Commonwealth of Puerto Rico	209	209	184	184	128	130	147	160	184	184	117	119	115	131	168	178	168	168	191	191	113	113	166	172
aegypti	PR_250	Patillas, Puerto Rico	Commonwealth of Puerto Rico	209	209	184	184	128	128	157	160	184	188	117	121	119	133	166	178	168	168	191	191	113	113	166	175
aegypti	PR_251	Patillas, Puerto Rico	Commonwealth of Puerto Rico	209	209	184	184	128	128	147	156	184	184	117	121	137	151	168	172	162	168	188	191	113	113	166	166
aegypti	PR_252	Patillas, Puerto Rico	Commonwealth of Puerto Rico	209	209	184	184	128	128	147	156	184	184	117	121	115	137	168	168	162	168	188	191	113	113	166	166
aegypti	PR_253	Patillas, Puerto Rico	Commonwealth of Puerto Rico	195	201	184	186	128	128	158	159	184	184	119	119	115	117	166	168	158	158	182	191	113	113	166	166
aegypti	PR_254	Patillas, Puerto Rico	Commonwealth of Puerto Rico	197	209	184	184	128	128	147	156	184	184	117	121	137	151	172	180	162	168	188	194	113	113	166	166
aegypti	CAR_001	Carriacou	Grenada	195	197	184	186	128	128	150	150	184	186	119	121	115	151	172	176	162	168	191	191	113	113	166	172
aegypti	CAR_002	Carriacou	Grenada	195	197	184	186	128	128	137	159	184	188	117	119	115	151	168	176	162	168	191	191	113	113	166	172
aegypti	CAR_003	Carriacou	Grenada	195	197	184	186	128	130	150	150	186	188	119	121	115	115	172	176	162	162	182	188	113	113	166	172
aegypti	CAR_004	Carriacou	Grenada	195	197	184	186	128	128	150	150	184	186	119	121	115	151	168	176	162	168	188	191	113	113	166	172
aegypti	CAR_005	Carriacou	Grenada	195	197	184	186	128	130	137	150	186	188	117	121	115	115	172	176	162	168	182	182	113	113	166	175
aegypti	CAR_006	Carriacou	Grenada	195	197	184	186	128	130	150	159	184	184	117	119	115	151	168	176	162	168	191	191	113	113	166	175
aegypti	CAR_007	Carriacou	Grenada	195	197	-9	-9	128	128	150	159	184	184	117	119	115	151	168	178	-9	-9	188	191	113	113	166	172
aegypti	CAR_008	Carriacou	Grenada	195	197	184	186	128	130	137	159	184	188	117	121	115	115	168	176	162	162	188	191	113	113	166	172
aegypti	CAR_009	Carriacou	Grenada	195	197	184	186	128	130	150	159	184	188	119	121	115	151	-9	-9	162	162	188	191	113	113	166	172
aegypti	CAR_010	Carriacou	Grenada	195	197	184	186	128	130	137	159	184	188	117	121	115	115	168	176	162	168	182	182	113	113	166	175
aegypti	CAR_011	Carriacou	Grenada	195	197	184	186	128	130	137	150	186	188	117	121	115	115	168	178	162	168	182	182	113	113	166	175
aegypti	CAR_012	Carriacou	Grenada	195	197	184	186	128	130	150	159	184	184	117	119	115	115	168	176	162	168	182	182	113	113	166	175
aegypti	CAR_013	Carriacou	Grenada	195	197	184	186	130	130	137	150	186	188	121	121	115	153	168	176	162	162	191	191	113	113	166	175
aegypti	CAR_014	Carriacou	Grenada	195	197	184	186	128	130	137	159	184	188	121	121	115	115	172	176	162	162	188	191	113	113	166	172
aegypti	CAR_015	Carriacou	Grenada	195	197	184	186	128	130	150	159	184	184	117	121	115	115	168	176	162	168	182	182	113	113	166	175
aegypti	CAR_016	Carriacou	Grenada	195	197	184	186	128	128	137	159	184	188	117	121	115	115	168	176	162	168	188	191	113	113	166	172
aegypti	CAR_017	Carriacou	Grenada	195	197	184	186	130	130	150	150	184	186	121	121	115	115	168	178	162	162	182	182	113	113	166	175
aegypti	CAR_018	Carriacou	Grenada	195	197	184	186	130	130	137	159	184	188	117	121	115	151	172	178	162	168	182	188	113	113	166	175
aegypti	CAR_019	Carriacou	Grenada	195	197	184	186	130	130	150	150	184	186	119	121	115	151	168	178	162	162	188	191	113	113	166	175
aegypti	CAR_020	Carriacou	Grenada	195	197	184	186	128	128	137	159	184	188	117	121	115	151	172	176	162	168	188	191	113	113	166	172
aegypti	CAR_021	Carriacou	Grenada	195	197	184	186	130	130	150	159	184	184	117	119	115	151	168	176	162	162	182	182	113	113	166	175
aegypti	CAR_022	Carriacou	Grenada	195	197	184	186	128	130	137	159	184	188	117	121	115	151	168	176	162	162	188	191	113	113	166	172
aegypti	CAR_023	Carriacou	Grenada	195	197	184	186	128	128	150	159	184	184	117	119	115	151	168	176	162	168	191	191	113	113	166	172
aegypti	CAR_024	Carriacou	Grenada	195	197	184	186	128	130	150	150	184	186	119	121	115	151	168	176	162	162	188	191	113	113	166	172
aegypti	CAR_025	Carriacou	Grenada	195	197	184	186	128	130	137	150	186	188	117	121	115	151	168	178	162	162	182	188	113	113	166	172
aegypti	CAR_026	Carriacou	Grenada	195	197	184	186	128	130	150	159	184	184	117	119	115	115	168	176	162	162	188	191	113	113	166	172
aegypti	CAR_027	Carriacou	Grenada	195	197	184	186	128	128	150	159	184	184	117	119	115	115	168	178	162	168	191	191	113	113	166	172
aegypti	CAR_028	Carriacou	Grenada	195	197	184	186	128	130	137	159	184	188	119	121	115	151	168	178	162	168	191	191	113	113	166	175
aegypti	CAR_029	Carriacou	Grenada	195	197	184	186	128	130	150	159	184	184	119	121	115	151	168	176	162	168	188	191	113	113	166	175
aegypti	DOM1	Dominica	Commonwealth of Dominica	197	201	188	188	128	128	156	156	184	184	117	117	115	115	174	176	162	168	182	182	113	113	148	175
aegypti	DOM10	Dominica	Commonwealth of Dominica	201	209	188	188	128	128	156	156	184	184	117	119	115	115	168	178	168	168	182	182	113	113	166	166
aegypti	DOM11	Dominica	Commonwealth of Dominica	209	209	188	190	128	128	155	159	184	184	117	121	115	115	176	178	162	168	182	182	113	113	175	175
aegypti	DOM12	Dominica	Commonwealth of Dominica	197	201	188	188	128	128	156	156	184	184	117	121	115	119	174	176	168	168	182	182	113	113	172	175
aegypti	DOM13	Dominica	Commonwealth of Dominica	197	209	188	188	128	128	156	156	184	184	117	121	115	119	168	176	162	168	182	182	113	113	148	172
aegypti	DOM15	Dominica	Commonwealth of Dominica	197	209	188	190	128	128	155	156	184	184	117	117	115	115	166	176	162	168	182	182	113	113	175	175
aegypti	DOM17	Dominica	Commonwealth of Dominica	209	209	188	188	128	128	155	156	184	184	121	121	115	119	166	176	162	168	191	191	113	113	166	175
aegypti	DOM18	Dominica	Commonwealth of Dominica	201	209	188	190	128	128	155	159	184	184	117	117	139	143	168	176	162	168	182	182	113	113	148	175
aegypti	DOM19	Dominica	Commonwealth of Dominica	201	209	188	190	128	128	155	156	184	184	117	119	115	115	168	174	162	162	191	191	113	113	148	175
aegypti	DOM20	Dominica	Commonwealth of Dominica	209	209	188	188	128	128	155	158	184	184	117	121	115	119	168	174	168	168	182	182	113	113	148	175
aegypti	DOM25	Dominica	Commonwealth of Dominica	201	201	188	188	128	128	159	159	184	184	117	121	119	119	176	176	168	168	191	191	113	113	148	175
aegypti	DOM27	Dominica	Commonwealth of Dominica	209	209	188	188	128	128	155	158	184	184	115	117	115	141	166	168	158	168	188	188	113	113	148	166
aegypti	DOM3	Dominica	Commonwealth of Dominica	197	201	188	188	130	130	156	159	184	184	117	121	115	119	176	176	162	168	182	189	113	113	172	172
aegypti	DOM32	Dominica	Commonwealth of Dominica	209	209	188	188	128	128	156	158	184	184	117	121	115	115	174	176	168	168	182	188	113	113	175	175
aegypti	DOM35	Dominica	Commonwealth of Dominica	197	201	188	188	128	128	158	159	184	184	117	121	119	143	174	178	162	168	182	189	113	113	148	172
aegypti	DOM43	Dominica	Commonwealth of Dominica	209	209	188	188	128	128	155	158	184	184	117	121	115	115	166	176	158	168	188	188	113	113	148	166
aegypti	DOM44	Dominica	Commonwealth of Dominica	209	209	188	188	128	128	156	156	184	184	117	119	139	139	168	176	162	168	182	191	113	113	175	175
aegypti	DOM45	Dominica	Commonwealth of Dominica	201	209	188	190	128	128	156	159	184	184	117	117	115	115	168	174	158	162	191	191	113	113	148	175
aegypti	DOM46	Dominica	Commonwealth of Dominica	197	209	188	190	128	128	157	159	184	184	117	117	115	115	176	178	162	168	182	182	113	113	175	175
aegypti	DOM47	Dominica	Commonwealth of Dominica	201	209	188	190	128	128	155	156	184	184	117	119	115	115	168	176	158	162	191	191	113	113	148	175
aegypti	DOM48	Dominica	Commonwealth of Dominica	197	209	188	188	128	128	156	156	184	184	119	121	115	115	176	178	162	168	182	182	113	113	175	175
aegypti	DOM49	Dominica	Commonwealth of Dominica	197	209	188	190	128	130	157	159	184	184	115	119	115	115	172	174	162	168	189	189	113	113	172	175
aegypti	DOM52	Dominica	Commonwealth of Dominica	197	209	188	188	128	128	156	156	184	184	117	117	115	119	168	174	168	168	182	182	113	113	148	175
aegypti	DOM53	Dominica	Commonwealth of Dominica	201	209	188	190	128	128	155	159	184	184	117	117	119	139	168	176	168	168	182	182	113	113	148	175
aegypti	DOM54	Dominica	Commonwealth of Dominica	201	209	188	188	128	128	155	156	184	184	119	121	115	119	168	176	168	168	188	191	113	113	148	166
aegypti	DOM56	Dominica	Commonwealth of Dominica	197	209	188	188	128	128	156	159	184	184	117	121	115	115	168	174	168	168	182	182	113	113	148	175
aegypti	DOM57	Dominica	Commonwealth of Dominica	197	201	188	188	130	130	156	159	184	184	117	121	115	115	176	176	162	168	182	182	113	113	172	172
aegypti	DOM6	Dominica	Commonwealth of Dominica	201	201	188	188	128	128	156	156	184	184	117	119	115	141	166	176	168	168	189	191	113	113	148	166
aegypti	DOM61	Dominica	Commonwealth of Dominica	201	209	184	188	128	128	157	159	184	184	115	121	119	119	172	178	162	168	182	189	113	113	148	175
aegypti	DOM62	Dominica	Commonwealth of Dominica	209	209	188	190	128	128	155	159	184	184	117	121	115	115	166	176	162	168	182	182	113	113	175	175
aegypti	DOM64	Dominica	Commonwealth of Dominica	209	209	188	188	128	128	155	155	184	184	117	119	139	139	178	178	168	168	182	191	113	113	166	175
aegypti	DOM67	Dominica	Commonwealth of Dominica	197	209	188	190	128	128	156	156	184	184	117	121	115	115	174	176	162	168	182	182	113	113	175	175
aegypti	DOM69	Dominica	Commonwealth of Dominica	209	209	188	188	128	128	155	158	184	184	115	117	115	141	166	176	168	168	189	191	113	113	148	175
aegypti	DOM72	Dominica	Commonwealth of Dominica	201	201	188	188	128	128	155	159	184	184	121	121	115	115	166	168	168	168	191	191	113	113	148	175
aegypti	DOM73	Dominica	Commonwealth of Dominica	201	209	188	188	128	128	156	156	184	184	117	119	115	115	168	178	168	168	182	182	113	113	166	166
aegypti	DOM77	Dominica	Commonwealth of Dominica	197	209	188	190	128	128	155	159	184	184	117	121	115	115	166	176	168	168	182	189	113	113	148	175
aegypti	DOM8	Dominica	Commonwealth of Dominica	201	201	188	188	128	128	155	156	184	184	115	117	115	141	166	174	168	168	182	182	113	113	148	172
aegypti	DOM81	Dominica	Commonwealth of Dominica	201	209	188	188	128	128	156	159	184	184	117	117	115	115	168	168	158	162	182	191	113	113	148	175
aegypti	DOM85	Dominica	Commonwealth of Dominica	201	209	188	188	128	128	155	156	184	184	121	121	115	119	168	176	168	168	191	191	113	113	148	166
aegypti	DOM86	Dominica	Commonwealth of Dominica	201	201	188	188	128	128	159	159	184	184	117	121	115	119	176	176	168	168	191	191	113	113	148	175
aegypti	DOM87	Dominica	Commonwealth of Dominica	197	209	188	188	128	128	156	159	184	184	117	117	115	119	176	176	168	168	182	189	113	113	148	175
aegypti	DOM88	Dominica	Commonwealth of Dominica	201	209	188	190	128	128	159	159	184	184	117	117	119	139	168	176	162	168	182	191	113	113	172	175
aegypti	DOM9	Dominica	Commonwealth of Dominica	201	201	188	188	128	128	155	156	184	184	115	117	119	141	166	174	168	168	182	188	113	113	166	175
aegypti	DOM90	Dominica	Commonwealth of Dominica	209	209	188	188	128	128	155	156	184	184	117	119	115	115	176	178	168	168	182	182	113	113	166	175
aegypti	DOM91	Dominica	Commonwealth of Dominica	209	209	188	188	128	128	155	158	184	184	117	121	115	139	174	176	168	168	182	182	113	113	148	175
aegypti	DOM92	Dominica	Commonwealth of Dominica	197	209	188	188	128	128	155	157	184	184	117	117	115	119	172	176	168	168	182	182	113	113	172	175
aegypti	DOM93	Dominica	Commonwealth of Dominica	201	209	188	190	128	128	155	156	184	184	117	119	115	115	168	176	158	162	191	191	113	113	148	175
aegypti	DOM95	Dominica	Commonwealth of Dominica	197	209	188	190	128	128	155	159	184	184	117	117	115	119	168	176	162	168	182	182	113	113	172	175
aegypti	Piji2008_1	Pijijapan	Mexico	209	209	186	186	128	128	158	158	184	184	121	121	115	131	168	176	158	158	188	188	113	113	166	172
aegypti	Piji2008_10	Pijijapan	Mexico	195	209	186	188	128	128	156	161	184	184	115	115	115	131	168	176	158	171	188	191	113	113	166	175
aegypti	Piji2008_11	Pijijapan	Mexico	195	197	186	188	128	128	161	163	184	184	115	115	131	131	178	178	158	171	188	191	113	113	166	172
aegypti	Piji2008_12	Pijijapan	Mexico	209	209	186	188	128	128	161	161	184	184	121	121	115	115	168	176	159	159	191	191	113	113	166	166
aegypti	Piji2008_13	Pijijapan	Mexico	197	197	186	188	128	128	161	161	184	184	119	119	115	131	168	176	158	158	182	188	113	113	148	166
aegypti	Piji2008_14	Pijijapan	Mexico	197	197	186	186	128	128	158	158	184	184	121	121	115	115	168	176	158	162	188	191	113	113	166	166
aegypti	Piji2008_15	Pijijapan	Mexico	197	209	188	188	128	128	161	163	184	184	115	115	115	135	176	178	159	162	182	191	113	113	166	166
aegypti	Piji2008_16	Pijijapan	Mexico	209	209	188	188	128	128	158	161	184	184	115	117	115	115	168	168	158	171	188	188	113	113	148	166
aegypti	Piji2008_17	Pijijapan	Mexico	197	209	186	186	128	130	161	161	184	184	121	121	115	131	168	178	158	162	182	191	113	113	166	166
aegypti	Piji2008_18	Pijijapan	Mexico	195	209	186	188	128	128	159	161	184	184	115	115	115	131	168	178	158	158	188	188	113	113	166	166
aegypti	Piji2008_19	Pijijapan	Mexico	209	209	186	186	128	128	161	161	184	184	121	121	115	131	176	178	158	159	191	191	113	113	166	166
aegypti	Piji2008_2	Pijijapan	Mexico	209	209	184	188	128	128	161	161	184	184	115	117	115	131	168	178	158	168	191	191	113	113	166	175
aegypti	Piji2008_20	Pijijapan	Mexico	197	197	186	186	128	130	158	161	184	184	121	121	115	131	172	176	158	158	188	188	113	113	148	148
aegypti	Piji2008_21	Pijijapan	Mexico	197	209	186	186	128	128	161	161	184	184	121	121	131	131	168	168	158	171	182	191	113	113	148	166
aegypti	Piji2008_22	Pijijapan	Mexico	197	197	188	188	128	128	159	161	184	184	115	117	115	115	168	168	159	162	182	191	113	113	166	166
aegypti	Piji2008_23	Pijijapan	Mexico	209	209	188	188	128	128	161	161	184	184	115	117	115	115	168	168	158	158	182	188	107	113	148	148
aegypti	Piji2008_24	Pijijapan	Mexico	197	197	186	188	128	130	158	158	184	184	121	121	115	131	168	178	158	171	188	188	113	113	148	172
aegypti	Piji2008_25	Pijijapan	Mexico	209	209	188	188	128	128	159	161	184	184	119	119	115	131	168	178	159	168	191	191	113	113	166	166
aegypti	Piji2008_26	Pijijapan	Mexico	197	197	186	186	128	128	158	161	184	184	121	121	115	131	172	176	158	159	182	188	113	113	148	166
aegypti	Piji2008_27	Pijijapan	Mexico	209	209	186	188	128	128	161	161	184	184	115	117	115	115	168	168	158	171	191	191	113	113	148	166
aegypti	Piji2008_28	Pijijapan	Mexico	197	209	186	188	128	128	158	161	184	184	121	121	115	131	176	178	158	159	191	191	113	113	166	166
aegypti	Piji2008_29	Pijijapan	Mexico	197	209	186	188	130	130	161	163	184	184	115	117	131	135	168	176	158	168	191	191	113	113	166	175
aegypti	Piji2008_3	Pijijapan	Mexico	195	209	188	188	128	128	159	161	184	184	121	121	131	133	168	178	158	168	188	188	113	113	166	166
aegypti	Piji2008_30	Pijijapan	Mexico	197	209	188	188	128	128	161	161	184	184	115	117	115	115	168	168	171	171	182	182	113	113	166	166
aegypti	Piji2008_31	Pijijapan	Mexico	197	197	186	188	128	128	158	161	184	184	115	117	115	131	168	176	158	171	191	191	113	113	166	166
aegypti	Piji2008_32	Pijijapan	Mexico	197	209	186	186	128	130	156	161	184	184	115	117	115	115	168	178	159	159	182	188	113	113	166	166
aegypti	Piji2008_33	Pijijapan	Mexico	195	209	186	186	128	128	159	159	184	184	121	121	115	135	168	178	158	168	182	188	113	113	166	172
aegypti	Piji2008_34	Pijijapan	Mexico	195	209	188	188	128	128	161	163	184	184	115	115	131	135	176	178	158	168	182	188	113	113	166	172
aegypti	Piji2008_35	Pijijapan	Mexico	209	209	188	188	128	128	156	161	184	184	115	117	115	115	168	168	158	171	188	188	107	113	148	166
aegypti	Piji2008_36	Pijijapan	Mexico	209	209	184	186	128	128	161	161	184	184	121	121	115	115	168	178	158	159	191	191	113	113	166	166
aegypti	Piji2008_37	Pijijapan	Mexico	197	209	186	186	128	130	161	161	184	184	119	119	131	131	168	168	158	162	182	191	113	113	166	166
aegypti	Piji2008_38	Pijijapan	Mexico	197	197	186	188	128	128	161	163	184	184	115	115	115	135	168	178	168	171	182	188	113	113	166	166
aegypti	Piji2008_39	Pijijapan	Mexico	197	197	186	188	128	128	161	161	184	184	119	119	131	131	168	168	158	159	182	188	113	113	166	172
aegypti	Piji2008_4	Pijijapan	Mexico	197	197	186	188	128	128	158	161	184	184	115	117	115	115	168	176	158	171	191	191	113	113	166	166
aegypti	Piji2008_40	Pijijapan	Mexico	197	209	186	188	128	128	158	159	184	184	121	121	115	115	176	176	158	158	188	191	113	113	166	172
aegypti	Piji2008_41	Pijijapan	Mexico	209	209	186	188	128	128	158	159	184	184	121	121	115	131	168	176	158	159	182	191	113	113	166	166
aegypti	Piji2008_42	Pijijapan	Mexico	209	209	186	186	128	128	156	161	184	184	121	121	131	131	176	178	158	159	182	182	113	113	166	166
aegypti	Piji2008_43	Pijijapan	Mexico	209	209	184	186	128	128	159	161	184	184	115	115	115	131	172	176	158	159	188	188	113	113	166	166
aegypti	Piji2008_44	Pijijapan	Mexico	195	209	188	188	128	128	159	161	184	184	115	117	115	131	168	178	158	168	188	188	113	113	166	166
aegypti	Piji2008_45	Pijijapan	Mexico	209	209	186	188	128	128	161	161	184	184	115	117	131	131	172	176	159	159	188	188	113	113	166	166
aegypti	Piji2008_46	Pijijapan	Mexico	197	197	188	188	128	128	158	159	184	184	-9	-9	115	115	168	176	158	158	191	191	113	113	166	172
aegypti	Piji2008_47	Pijijapan	Mexico	197	209	184	188	128	128	161	161	184	184	121	121	115	115	168	178	158	158	188	188	113	113	148	166
aegypti	Piji2008_5	Pijijapan	Mexico	209	209	186	186	128	128	156	161	184	184	121	121	115	115	168	176	158	159	182	188	113	113	166	166
aegypti	Piji2008_6	Pijijapan	Mexico	197	197	186	188	128	128	158	161	184	184	115	117	115	115	176	176	158	171	191	191	113	113	166	166
aegypti	Piji2008_7	Pijijapan	Mexico	209	209	186	188	128	128	161	161	184	184	115	117	115	115	168	168	159	171	188	188	113	113	166	166
aegypti	Piji2008_8	Pijijapan	Mexico	197	209	186	186	128	128	161	161	184	184	115	117	115	115	168	168	159	171	182	188	113	113	148	166
aegypti	Piji2008_9	Pijijapan	Mexico	195	197	188	188	128	128	159	161	184	184	121	121	131	131	178	178	158	171	182	188	113	113	166	166
aegypti	Coa08_1	Coatzacoalcos	Mexico	195	209	184	188	128	128	157	161	184	184	119	119	115	117	176	176	156	158	188	188	113	113	172	172
aegypti	Coa08_10	Coatzacoalcos	Mexico	195	209	186	188	128	128	159	160	184	184	119	119	115	115	176	176	156	158	188	188	113	113	172	172
aegypti	Coa08_11	Coatzacoalcos	Mexico	209	209	186	188	128	128	159	159	184	184	119	119	115	135	172	176	158	171	188	188	113	113	172	172
aegypti	Coa08_12	Coatzacoalcos	Mexico	209	209	186	188	128	128	159	161	184	184	119	119	115	117	176	176	168	171	188	188	113	113	172	175
aegypti	Coa08_13	Coatzacoalcos	Mexico	195	209	186	188	128	128	159	160	184	184	119	119	117	135	176	176	156	171	188	188	113	113	172	172
aegypti	Coa08_14	Coatzacoalcos	Mexico	201	209	186	188	128	128	159	159	184	184	119	119	135	135	176	176	156	171	188	188	113	113	172	172
aegypti	Coa08_15	Coatzacoalcos	Mexico	209	209	186	188	128	128	159	159	184	184	119	119	115	117	172	176	168	171	182	188	113	113	172	172
aegypti	Coa08_16	Coatzacoalcos	Mexico	195	209	186	186	128	128	159	159	184	184	119	119	115	135	176	176	156	168	182	188	113	113	172	172
aegypti	Coa08_17	Coatzacoalcos	Mexico	195	209	186	188	128	128	157	161	184	184	119	119	115	117	176	176	156	171	188	188	113	113	172	172
aegypti	Coa08_18	Coatzacoalcos	Mexico	195	201	186	186	128	130	159	159	184	184	119	119	115	135	176	176	156	168	188	188	113	113	166	172
aegypti	Coa08_19	Coatzacoalcos	Mexico	195	209	186	188	128	128	159	160	184	184	119	119	115	115	176	176	158	171	188	188	113	113	172	172
aegypti	Coa08_2	Coatzacoalcos	Mexico	209	209	186	188	128	128	157	161	184	184	117	119	115	135	172	176	168	171	188	188	113	113	172	175
aegypti	Coa08_20	Coatzacoalcos	Mexico	201	209	186	188	128	128	159	159	184	184	119	119	115	115	176	176	156	171	188	188	113	113	172	172
aegypti	Coa08_21	Coatzacoalcos	Mexico	195	209	186	188	128	128	159	161	184	184	117	119	115	135	176	176	168	171	182	188	113	113	172	172
aegypti	Coa08_22	Coatzacoalcos	Mexico	195	209	186	186	128	128	159	161	184	184	115	119	115	135	172	176	156	158	188	188	113	113	172	172
aegypti	Coa08_23	Coatzacoalcos	Mexico	195	201	186	188	128	130	159	161	184	184	119	119	115	135	176	176	156	168	188	188	113	113	166	172
aegypti	Coa08_24	Coatzacoalcos	Mexico	209	209	186	188	128	128	159	160	184	184	119	119	115	135	176	176	171	171	188	188	113	113	172	172
aegypti	Coa08_25	Coatzacoalcos	Mexico	209	209	186	188	128	128	159	160	184	184	119	119	117	135	176	176	158	171	188	188	113	113	172	172
aegypti	Coa08_26	Coatzacoalcos	Mexico	195	209	186	188	128	128	157	161	184	184	115	119	115	117	176	176	156	158	188	188	113	113	172	172
aegypti	Coa08_27	Coatzacoalcos	Mexico	195	209	188	188	128	128	157	161	184	184	115	119	115	135	176	176	158	171	188	188	113	113	172	172
aegypti	Coa08_28	Coatzacoalcos	Mexico	209	209	188	188	128	128	157	159	184	184	115	117	117	135	176	176	168	171	182	188	113	113	172	172
aegypti	Coa08_29	Coatzacoalcos	Mexico	195	209	188	188	128	128	159	161	184	184	115	119	115	115	176	176	156	158	188	188	113	113	172	172
aegypti	Coa08_3	Coatzacoalcos	Mexico	195	209	188	188	128	128	159	161	184	184	117	119	115	115	172	176	156	168	182	188	113	113	172	172
aegypti	Coa08_30	Coatzacoalcos	Mexico	195	209	188	188	128	128	157	160	184	184	115	119	115	117	176	176	158	171	188	188	113	113	172	172
aegypti	Coa08_31	Coatzacoalcos	Mexico	195	201	188	188	128	130	159	161	184	184	115	119	115	135	176	176	156	168	188	188	113	113	166	172
aegypti	Coa08_32	Coatzacoalcos	Mexico	201	209	188	188	128	130	159	161	184	184	115	119	115	135	176	176	168	171	188	188	113	113	166	172
aegypti	Coa08_33	Coatzacoalcos	Mexico	195	209	188	188	128	128	157	161	184	184	115	119	115	135	176	176	156	158	188	188	113	113	172	172
aegypti	Coa08_34	Coatzacoalcos	Mexico	195	209	188	188	128	128	160	161	184	184	115	119	115	135	176	176	156	171	188	188	113	113	172	172
aegypti	Coa08_35	Coatzacoalcos	Mexico	195	209	188	188	128	128	157	159	184	184	115	119	115	135	172	176	156	168	188	188	113	113	172	175
aegypti	Coa08_36	Coatzacoalcos	Mexico	195	201	188	188	128	130	157	159	184	184	115	119	115	115	176	176	156	168	188	188	113	113	166	172
aegypti	Coa08_37	Coatzacoalcos	Mexico	195	209	188	188	128	128	157	161	184	184	115	119	115	135	176	176	156	158	188	188	113	113	172	172
aegypti	Coa08_38	Coatzacoalcos	Mexico	201	209	188	188	128	130	157	161	184	184	115	119	115	135	176	176	156	168	188	188	113	113	166	172
aegypti	Coa08_39	Coatzacoalcos	Mexico	195	209	188	188	128	128	157	161	184	184	115	117	115	135	176	176	156	168	188	188	113	113	172	175
aegypti	Coa08_4	Coatzacoalcos	Mexico	195	209	188	188	128	128	157	159	184	184	119	119	115	135	176	176	156	171	188	188	113	113	172	172
aegypti	Coa08_40	Coatzacoalcos	Mexico	201	209	188	188	128	130	157	159	184	184	115	119	115	135	176	176	168	171	188	188	113	113	166	172
aegypti	Coa08_41	Coatzacoalcos	Mexico	209	209	188	188	128	128	157	161	184	184	115	119	115	115	172	176	158	171	188	188	113	113	172	172
aegypti	Coa08_42	Coatzacoalcos	Mexico	195	209	188	188	128	128	157	161	184	184	115	119	115	115	176	176	156	171	188	188	113	113	172	172
aegypti	Coa08_43	Coatzacoalcos	Mexico	195	209	188	188	128	128	160	161	184	184	115	119	115	115	176	176	156	158	188	188	113	113	172	172
aegypti	Coa08_44	Coatzacoalcos	Mexico	195	209	188	188	128	128	157	161	184	184	115	119	117	135	176	176	156	158	188	188	113	113	172	172
aegypti	Coa08_45	Coatzacoalcos	Mexico	209	209	188	188	128	128	157	160	184	184	115	119	115	135	176	176	158	171	188	188	113	113	172	172
aegypti	Coa08_46	Coatzacoalcos	Mexico	195	209	188	188	128	128	157	161	184	184	117	119	115	115	176	176	156	168	182	188	113	113	172	175
aegypti	Coa08_47	Coatzacoalcos	Mexico	201	209	188	188	128	128	159	161	184	184	115	119	115	115	176	176	156	171	188	188	113	113	172	172
aegypti	Coa08_48	Coatzacoalcos	Mexico	195	209	188	188	128	128	160	161	184	184	115	119	117	135	176	176	158	171	188	188	113	113	172	172
aegypti	Coa08_49	Coatzacoalcos	Mexico	195	209	188	188	128	128	157	157	184	184	115	119	115	115	176	176	156	171	188	188	113	113	172	172
aegypti	Coa08_5	Coatzacoalcos	Mexico	195	209	188	188	128	128	157	161	184	184	119	119	115	135	176	176	156	171	188	188	113	113	172	172
aegypti	Coa08_50	Coatzacoalcos	Mexico	209	209	188	188	128	128	157	159	184	184	115	119	115	135	176	176	168	171	182	188	113	113	172	172
aegypti	Coa08_6	Coatzacoalcos	Mexico	195	209	188	188	128	128	157	160	184	184	119	119	115	117	176	176	156	171	188	188	113	113	172	172
aegypti	Coa08_7	Coatzacoalcos	Mexico	209	209	188	188	128	128	159	161	184	184	119	119	115	135	176	176	158	171	188	188	113	113	172	172
aegypti	Coa08_8	Coatzacoalcos	Mexico	201	209	188	188	128	130	159	161	184	184	119	119	115	135	176	176	168	171	188	188	113	113	166	172
aegypti	Coa08_9	Coatzacoalcos	Mexico	195	201	188	188	128	130	159	161	184	184	119	119	115	135	172	176	156	168	188	188	113	113	166	172
aegypti	Bol1	Bolivar	Colombia	197	201	184	188	128	128	156	159	184	188	115	121	115	157	176	176	158	162	188	188	107	113	166	175
aegypti	Bol10	Bolivar	Colombia	197	197	188	188	128	130	159	159	184	188	117	121	115	117	172	176	158	162	191	191	107	113	148	166
aegypti	Bol11	Bolivar	Colombia	209	209	184	188	128	128	158	158	188	188	115	121	115	115	166	168	158	162	191	191	107	113	166	166
aegypti	Bol12	Bolivar	Colombia	207	209	188	188	128	128	147	159	184	188	117	117	115	157	172	178	162	162	191	191	113	113	166	166
aegypti	Bol13	Bolivar	Colombia	209	209	188	188	128	128	158	160	184	188	115	117	115	119	166	176	162	162	188	188	107	113	166	166
aegypti	Bol14	Bolivar	Colombia	201	201	188	188	128	128	147	160	184	188	119	121	117	157	166	166	158	158	188	191	113	113	166	175
aegypti	Bol15	Bolivar	Colombia	209	209	184	188	128	128	159	159	184	188	119	121	115	143	166	168	158	162	191	191	107	113	166	172
aegypti	Bol16	Bolivar	Colombia	209	209	188	188	128	128	159	159	184	188	119	121	151	155	166	166	162	162	191	191	107	113	166	166
aegypti	Bol17	Bolivar	Colombia	201	201	188	188	128	128	160	160	184	184	119	121	117	157	166	176	158	158	188	188	107	113	166	175
aegypti	Bol18	Bolivar	Colombia	209	209	186	186	128	128	159	159	184	184	117	121	115	119	166	178	158	162	191	191	107	113	166	175
aegypti	Bol19	Bolivar	Colombia	197	197	188	188	128	130	158	158	188	188	117	117	115	115	166	168	158	162	188	191	107	113	166	175
aegypti	Bol2	Bolivar	Colombia	197	209	188	188	128	128	159	160	184	188	117	121	117	151	166	168	162	171	188	191	107	113	166	166
aegypti	Bol20	Bolivar	Colombia	197	209	184	186	128	130	156	158	188	188	117	117	117	119	166	166	162	168	188	191	107	113	166	166
aegypti	Bol21	Bolivar	Colombia	201	209	186	188	128	128	160	162	188	188	115	117	115	151	166	176	158	162	191	191	107	113	166	166
aegypti	Bol22	Bolivar	Colombia	209	209	184	188	128	128	157	158	188	188	115	121	115	117	166	178	162	162	191	191	113	113	166	166
aegypti	Bol23	Bolivar	Colombia	197	197	188	188	128	128	159	159	184	188	117	117	119	155	168	176	158	158	191	191	113	113	166	166
aegypti	Bol24	Bolivar	Colombia	197	209	184	186	128	128	158	158	188	188	115	115	115	115	168	168	158	162	188	191	107	113	166	166
aegypti	Bol25	Bolivar	Colombia	197	209	188	188	128	130	155	159	184	188	119	121	114	115	166	172	162	162	191	191	107	113	172	172
aegypti	Bol26	Bolivar	Colombia	197	209	188	188	128	128	160	160	184	188	117	121	119	145	168	168	158	162	188	191	107	113	166	175
aegypti	Bol27	Bolivar	Colombia	195	197	188	188	128	130	160	160	184	188	117	117	114	119	166	176	162	162	188	188	107	113	166	166
aegypti	Bol28	Bolivar	Colombia	201	209	188	188	128	128	159	161	184	188	119	121	115	115	166	178	158	158	191	191	107	107	166	175
aegypti	Bol29	Bolivar	Colombia	201	209	186	188	128	128	159	159	184	184	117	117	114	115	166	176	162	162	188	191	107	113	166	166
aegypti	Bol3	Bolivar	Colombia	201	209	188	188	128	128	160	160	184	184	115	121	115	157	166	176	158	158	188	191	113	113	166	175
aegypti	Bol30	Bolivar	Colombia	207	209	186	188	128	128	147	158	188	188	117	119	115	151	172	178	158	168	188	191	113	113	166	166
aegypti	Bol31	Bolivar	Colombia	201	209	184	188	128	128	156	158	188	188	117	121	117	117	166	166	162	168	188	188	113	113	166	166
aegypti	Bol32	Bolivar	Colombia	207	209	186	188	128	128	147	158	188	188	117	119	117	157	172	178	168	168	191	191	107	113	166	166
aegypti	Bol33	Bolivar	Colombia	197	197	188	188	128	128	158	159	188	188	117	117	115	119	166	178	158	158	191	191	113	113	166	166
aegypti	Bol34	Bolivar	Colombia	201	209	188	188	128	130	159	159	184	188	115	115	117	151	168	168	162	162	191	191	107	107	166	175
aegypti	Bol35	Bolivar	Colombia	209	209	188	188	128	128	157	159	184	188	117	121	115	115	166	178	158	162	191	191	113	113	166	166
aegypti	Bol36	Bolivar	Colombia	209	209	188	188	128	128	159	159	184	188	117	121	115	115	176	176	162	162	188	191	107	113	172	175
aegypti	Bol37	Bolivar	Colombia	197	197	184	188	128	130	158	159	188	188	115	117	115	115	166	168	158	162	188	191	107	113	166	175
aegypti	Bol38	Bolivar	Colombia	201	209	188	188	128	128	147	159	184	188	115	119	117	157	166	166	158	158	191	191	107	113	166	166
aegypti	Bol39	Bolivar	Colombia	201	201	188	188	128	128	147	160	184	188	119	121	115	117	166	166	158	158	188	188	107	113	166	175
aegypti	Bol4	Bolivar	Colombia	197	197	184	188	128	128	158	159	188	188	115	117	115	117	168	178	158	158	188	191	113	113	166	166
aegypti	Bol40	Bolivar	Colombia	197	197	184	188	128	130	158	159	184	188	115	117	115	115	168	168	158	162	191	191	107	107	166	175
aegypti	Bol41	Bolivar	Colombia	209	209	188	188	128	128	158	160	184	188	115	117	114	115	166	176	162	162	188	191	107	113	166	166
aegypti	Bol42	Bolivar	Colombia	197	209	188	188	128	130	159	159	184	188	117	119	151	151	166	166	162	162	188	191	113	113	166	166
aegypti	Bol43	Bolivar	Colombia	195	197	188	188	128	128	159	159	188	188	117	119	115	117	166	178	158	162	188	188	107	107	166	175
aegypti	Bol44	Bolivar	Colombia	197	197	184	188	128	128	158	158	188	188	115	117	115	119	168	168	158	158	188	191	107	113	166	166
aegypti	Bol45	Bolivar	Colombia	197	209	184	188	128	128	158	159	188	188	115	121	115	115	166	168	162	162	188	191	107	113	166	166
aegypti	Bol46	Bolivar	Colombia	201	209	188	188	128	128	155	159	184	184	115	121	137	155	172	176	162	162	188	191	107	113	172	175
aegypti	Bol47	Bolivar	Colombia	201	201	188	188	128	128	159	160	184	188	117	119	115	117	166	168	158	162	191	191	107	113	148	166
aegypti	Bol48	Bolivar	Colombia	209	209	184	188	128	128	157	159	184	188	115	121	115	115	166	178	158	162	191	191	107	113	166	166
aegypti	Bol5	Bolivar	Colombia	209	209	188	188	128	130	156	162	188	188	121	121	115	115	176	176	162	162	188	191	107	113	166	172
aegypti	Bol6	Bolivar	Colombia	201	209	188	188	128	128	155	158	184	188	117	121	117	155	172	176	162	168	188	191	107	107	166	172
aegypti	Bol7	Bolivar	Colombia	197	197	188	188	128	128	158	159	184	184	115	117	115	155	168	176	158	168	191	191	107	113	166	166
aegypti	Bol8	Bolivar	Colombia	209	209	188	188	128	128	159	159	188	188	117	121	115	117	166	168	162	162	188	191	107	113	166	166
aegypti	Bol9	Bolivar	Colombia	209	209	188	188	128	128	159	159	184	188	119	121	114	115	172	176	162	162	191	191	107	107	166	172
aegypti	Zu1	Zulia	Venezuela	197	201	188	188	128	130	156	158	184	188	115	121	115	117	168	178	158	168	191	191	113	113	166	166
aegypti	Zu10	Zulia	Venezuela	197	209	188	188	130	130	156	159	188	188	117	119	115	119	168	172	162	162	191	191	113	113	166	172
aegypti	Zu11	Zulia	Venezuela	209	209	188	188	130	130	158	159	184	184	117	117	119	145	176	178	162	168	188	191	107	113	175	175
aegypti	Zu12	Zulia	Venezuela	209	209	184	188	130	130	156	156	188	188	117	117	115	117	168	178	158	168	182	191	113	113	175	175
aegypti	Zu13	Zulia	Venezuela	197	209	188	188	128	130	156	159	188	188	117	121	117	119	166	168	158	168	191	191	113	113	166	175
aegypti	Zu14	Zulia	Venezuela	201	209	188	188	130	130	156	159	188	188	117	117	117	131	172	178	162	168	191	191	107	113	166	166
aegypti	Zu15	Zulia	Venezuela	197	197	188	188	130	130	156	156	188	188	117	117	119	145	172	178	162	168	191	191	113	113	166	166
aegypti	Zu16	Zulia	Venezuela	209	209	188	188	130	130	154	157	184	188	117	117	115	119	176	178	168	168	188	191	113	113	166	175
aegypti	Zu17	Zulia	Venezuela	197	211	188	188	130	130	156	159	184	188	117	117	119	119	168	178	158	168	188	191	107	113	166	166
aegypti	Zu18	Zulia	Venezuela	197	209	188	188	130	130	147	147	188	188	117	117	119	119	172	178	168	168	188	191	113	113	166	175
aegypti	Zu19	Zulia	Venezuela	197	211	188	188	128	130	156	159	184	188	115	117	119	119	168	172	168	171	188	191	107	113	166	166
aegypti	Zu2	Zulia	Venezuela	197	201	184	188	128	128	156	159	188	188	115	117	117	119	178	178	168	168	191	191	113	113	166	166
aegypti	Zu20	Zulia	Venezuela	197	201	184	188	128	130	154	157	184	188	115	117	119	119	166	176	158	162	188	191	113	113	172	175
aegypti	Zu21	Zulia	Venezuela	197	197	184	188	128	130	156	156	188	188	117	117	115	117	172	172	168	171	191	191	113	113	166	166
aegypti	Zu22	Zulia	Venezuela	209	209	188	188	130	130	157	159	184	188	117	121	117	117	176	176	162	162	191	191	113	113	166	175
aegypti	Zu23	Zulia	Venezuela	197	201	188	188	128	128	156	159	188	188	117	121	117	119	178	178	158	171	182	188	113	113	166	172
aegypti	Zu24	Zulia	Venezuela	197	201	186	188	130	130	157	158	188	188	117	117	115	119	166	172	162	168	188	191	113	113	172	175
aegypti	Zu25	Zulia	Venezuela	197	197	184	188	128	130	159	160	184	188	117	117	115	115	172	176	168	171	191	191	113	113	166	166
aegypti	Zu26	Zulia	Venezuela	195	209	188	188	130	130	156	156	188	188	121	121	117	119	176	176	158	168	191	191	113	113	175	175
aegypti	Zu27	Zulia	Venezuela	197	209	184	188	128	130	147	147	184	188	121	121	119	145	166	176	171	171	188	191	113	113	166	166
aegypti	Zu28	Zulia	Venezuela	197	197	188	188	130	130	156	159	188	188	117	121	115	119	172	178	162	162	191	191	113	113	166	166
aegypti	Zu29	Zulia	Venezuela	197	209	188	188	128	130	157	159	184	188	117	121	117	119	166	178	168	168	188	188	113	113	166	172
aegypti	Zu3	Zulia	Venezuela	207	209	184	188	128	130	158	159	184	188	117	119	117	117	166	166	162	171	191	191	113	113	166	166
aegypti	Zu30	Zulia	Venezuela	197	209	188	188	130	130	156	158	184	188	115	121	115	145	172	172	158	171	191	191	113	113	166	166
aegypti	Zu31	Zulia	Venezuela	197	201	188	188	128	130	156	158	184	188	115	117	115	145	168	178	158	158	188	191	113	113	166	166
aegypti	Zu32	Zulia	Venezuela	195	197	188	188	130	130	156	159	188	188	117	121	115	117	172	176	158	168	188	191	113	113	166	175
aegypti	Zu33	Zulia	Venezuela	197	209	188	188	130	130	158	159	188	188	117	121	115	145	172	178	162	168	191	191	113	113	166	175
aegypti	Zu34	Zulia	Venezuela	209	211	184	188	128	130	156	158	188	188	115	117	117	149	176	178	162	171	191	191	113	113	166	172
aegypti	Zu35	Zulia	Venezuela	209	209	184	188	130	130	147	147	188	188	117	121	117	119	166	176	158	168	191	191	113	113	175	175
aegypti	Zu36	Zulia	Venezuela	197	209	188	188	128	130	159	160	188	188	117	121	117	119	166	178	168	168	188	191	113	113	166	175
aegypti	Zu37	Zulia	Venezuela	209	209	184	188	130	130	156	157	188	188	117	117	131	145	172	178	168	168	191	191	113	113	166	172
aegypti	Zu38	Zulia	Venezuela	201	211	188	188	130	130	156	156	188	188	117	121	117	117	178	178	158	162	191	191	107	113	166	166
aegypti	Zu39	Zulia	Venezuela	197	209	188	188	130	130	156	159	188	188	117	119	115	119	178	178	162	162	191	191	113	113	166	172
aegypti	Zu4	Zulia	Venezuela	197	209	188	188	130	130	159	160	184	188	117	121	117	119	168	172	168	171	188	191	107	113	166	166
aegypti	Zu40	Zulia	Venezuela	197	197	188	188	128	130	156	158	184	188	117	121	119	145	166	176	162	171	188	191	107	113	166	166
aegypti	Zu41	Zulia	Venezuela	201	209	188	188	130	130	158	159	184	188	117	121	115	131	176	178	158	168	191	191	113	113	166	175
aegypti	Zu42	Zulia	Venezuela	195	209	188	188	130	130	154	159	188	188	117	121	117	119	176	178	168	168	188	191	113	113	166	175
aegypti	Zu43	Zulia	Venezuela	209	211	188	188	128	128	156	158	184	188	117	121	119	119	176	178	162	171	191	191	107	113	148	172
aegypti	Zu44	Zulia	Venezuela	197	209	184	188	128	130	156	159	188	188	121	121	115	115	176	178	158	168	188	191	113	113	166	166
aegypti	Zu45	Zulia	Venezuela	195	209	184	188	130	130	156	156	188	188	115	117	115	119	172	176	158	168	191	191	107	113	166	166
aegypti	Zu46	Zulia	Venezuela	195	209	184	188	128	130	156	160	188	188	115	117	119	131	172	172	162	168	191	191	107	113	166	166
aegypti	Zu47	Zulia	Venezuela	197	209	188	188	130	130	147	147	188	188	117	117	117	117	172	178	162	168	188	191	113	113	166	172
aegypti	Zu5	Zulia	Venezuela	197	209	184	188	128	130	152	156	184	188	119	121	115	115	176	178	162	168	191	191	113	113	166	166
aegypti	Zu6	Zulia	Venezuela	197	209	188	188	128	130	156	158	184	188	115	117	115	115	172	172	168	171	191	191	113	113	166	166
aegypti	Zu7	Zulia	Venezuela	197	201	188	188	130	130	156	156	188	188	115	117	145	145	178	178	158	171	188	191	107	113	166	175
aegypti	Zu8	Zulia	Venezuela	195	209	188	188	128	130	156	157	188	188	117	121	119	119	166	176	158	171	191	191	113	113	166	175
aegypti	Zu9	Zulia	Venezuela	197	209	184	188	130	130	154	156	188	188	117	119	115	119	168	172	162	171	191	191	107	113	166	172
aegypti	H09_1	Houston, TX	USA	197	209	186	186	130	134	159	160	184	188	119	119	115	117	168	178	158	171	188	191	113	113	175	175
aegypti	H09_10	Houston, TX	USA	195	195	188	188	128	128	157	160	184	188	121	121	115	117	170	178	158	162	182	191	113	113	166	172
aegypti	H09_11	Houston, TX	USA	195	195	188	188	128	128	147	160	184	184	121	121	115	117	170	178	158	162	182	191	113	113	166	172
aegypti	H09_12	Houston, TX	USA	201	209	188	188	128	130	157	160	184	188	121	121	115	115	168	170	158	162	182	182	113	113	166	175
aegypti	H09_13	Houston, TX	USA	195	209	188	188	128	130	157	160	184	184	121	121	115	115	168	172	158	162	182	191	113	113	172	175
aegypti	H09_14	Houston, TX	USA	201	209	188	188	128	130	147	160	184	184	119	121	115	115	170	178	158	162	182	182	113	113	166	175
aegypti	H09_15	Houston, TX	USA	195	201	188	188	128	128	157	160	184	188	121	121	115	115	172	178	158	158	182	182	113	113	166	166
aegypti	H09_16	Houston, TX	USA	201	209	188	188	128	130	157	160	184	184	121	121	115	115	168	172	158	162	182	182	113	113	166	175
aegypti	H09_17	Houston, TX	USA	195	195	188	188	128	128	157	160	184	184	121	121	115	117	168	170	158	158	182	191	113	113	166	172
aegypti	H09_18	Houston, TX	USA	195	201	188	188	128	128	157	160	184	188	121	121	115	115	170	178	158	158	182	182	113	113	166	166
aegypti	H09_19	Houston, TX	USA	195	201	188	188	128	128	147	160	184	188	121	121	115	117	168	170	158	158	182	182	113	113	166	166
aegypti	H09_2	Houston, TX	USA	197	209	188	188	130	130	156	160	184	188	119	121	115	115	168	178	158	171	188	191	107	113	175	175
aegypti	H09_20	Houston, TX	USA	195	201	188	188	128	128	147	160	184	188	121	121	115	115	170	178	158	158	182	182	113	113	166	166
aegypti	H09_21	Houston, TX	USA	195	195	188	188	128	128	157	160	184	184	121	121	115	117	168	170	158	158	182	182	113	113	166	172
aegypti	H09_22	Houston, TX	USA	195	201	188	188	128	128	147	160	184	188	121	121	115	115	172	178	158	158	182	182	113	113	166	166
aegypti	H09_23	Houston, TX	USA	195	209	188	188	128	130	157	160	184	188	121	121	115	115	172	178	158	162	182	191	113	113	172	175
aegypti	H09_24	Houston, TX	USA	201	209	188	188	128	130	157	160	184	188	119	121	115	117	168	170	158	158	182	191	113	113	166	175
aegypti	H09_25	Houston, TX	USA	197	209	188	188	128	128	156	158	184	188	119	121	115	129	172	178	162	171	182	182	113	113	166	166
aegypti	H09_26	Houston, TX	USA	195	201	188	188	128	128	147	160	184	188	121	121	115	117	168	170	158	162	182	182	113	113	166	166
aegypti	H09_27	Houston, TX	USA	195	201	188	188	128	130	157	160	184	184	119	121	115	117	168	170	158	162	182	182	113	113	166	175
aegypti	H09_28	Houston, TX	USA	195	209	188	188	128	128	157	160	184	184	119	121	115	115	168	172	158	158	182	182	113	113	166	172
aegypti	H09_29	Houston, TX	USA	197	209	188	188	128	128	156	158	184	188	119	121	117	129	172	172	162	171	182	191	113	113	166	166
aegypti	H09_3	Houston, TX	USA	201	209	188	188	128	130	147	160	184	184	119	121	115	117	168	170	158	162	182	191	113	113	166	175
aegypti	H09_4	Houston, TX	USA	197	209	184	186	128	128	152	156	184	184	115	119	115	117	168	172	162	171	182	182	113	113	166	175
aegypti	H09_5	Houston, TX	USA	201	209	188	188	128	130	157	160	184	184	121	121	115	115	168	170	158	162	182	182	113	113	166	175
aegypti	H09_6	Houston, TX	USA	201	209	188	188	128	130	157	160	184	188	121	121	115	115	168	170	158	162	182	191	113	113	166	175
aegypti	H09_7	Houston, TX	USA	195	209	188	188	128	130	157	160	184	184	121	121	115	115	168	172	158	162	182	191	113	113	172	175
aegypti	H09_8	Houston, TX	USA	195	209	188	188	128	130	157	160	184	188	121	121	115	117	168	170	158	162	182	191	113	113	172	175
aegypti	H09_9	Houston, TX	USA	195	209	188	188	128	130	157	160	184	188	121	121	115	115	170	178	158	162	182	182	113	113	172	175
aegypti	Miami1	Miami, FL	USA	195	197	184	188	128	128	147	156	184	188	115	121	115	151	176	178	158	171	191	191	113	113	166	166
aegypti	Miami10	Miami, FL	USA	197	197	184	188	128	128	147	152	184	184	121	123	119	129	168	176	158	171	188	191	113	113	172	172
aegypti	Miami11	Miami, FL	USA	201	209	184	188	128	130	159	160	184	184	115	121	115	117	176	178	156	171	182	191	95	113	166	172
aegypti	Miami12	Miami, FL	USA	195	209	184	188	128	130	147	156	184	184	117	121	115	117	172	176	156	158	182	182	113	113	166	172
aegypti	Miami13	Miami, FL	USA	195	197	188	188	128	130	152	154	184	188	115	117	115	115	172	178	156	168	188	191	95	113	166	172
aegypti	Miami14	Miami, FL	USA	195	197	186	188	128	130	156	158	184	188	115	121	115	119	172	178	168	171	191	194	113	113	166	166
aegypti	Miami15	Miami, FL	USA	195	197	186	188	130	130	156	165	188	188	115	121	115	119	176	178	168	171	182	194	113	113	166	166
aegypti	Miami16	Miami, FL	USA	197	209	188	188	128	130	147	159	184	188	117	121	115	119	170	176	168	171	191	191	95	113	166	172
aegypti	Miami17	Miami, FL	USA	195	195	188	188	128	130	156	164	184	184	119	119	131	143	172	176	158	171	182	188	113	113	166	172
aegypti	Miami18	Miami, FL	USA	195	195	188	188	128	128	147	156	184	188	115	121	115	151	176	178	159	171	182	191	113	113	166	172
aegypti	Miami19	Miami, FL	USA	195	209	188	188	128	130	147	156	184	184	117	121	117	119	168	178	156	159	182	182	113	113	172	172
aegypti	Miami2	Miami, FL	USA	195	209	184	186	130	130	147	156	184	184	115	119	115	119	174	178	156	171	182	182	113	113	172	172
aegypti	Miami20	Miami, FL	USA	195	209	188	188	128	130	156	159	184	188	117	119	129	151	170	172	168	171	188	191	113	113	166	166
aegypti	Miami21	Miami, FL	USA	195	209	188	188	128	130	159	160	184	188	115	115	114	115	178	178	168	171	191	194	95	113	166	166
aegypti	Miami22	Miami, FL	USA	195	209	188	188	128	130	156	158	184	184	117	119	129	151	170	172	156	171	188	191	113	113	166	166
aegypti	Miami23	Miami, FL	USA	209	211	188	188	128	130	156	157	188	188	115	117	117	131	168	178	158	171	191	191	113	113	172	175
aegypti	Miami24	Miami, FL	USA	209	209	188	188	128	128	156	158	184	194	119	121	115	139	172	178	156	158	182	191	95	113	172	172
aegypti	Miami25	Miami, FL	USA	209	209	186	188	128	130	147	156	184	184	115	115	115	117	168	178	156	158	182	182	113	113	166	172
aegypti	Miami26	Miami, FL	USA	197	209	184	188	128	130	147	158	184	188	115	121	119	151	166	176	158	171	182	188	113	113	166	172
aegypti	Miami27	Miami, FL	USA	209	209	184	188	130	130	147	154	184	188	117	119	115	117	174	178	156	171	182	182	113	113	166	172
aegypti	Miami28	Miami, FL	USA	197	209	188	188	128	130	156	162	184	184	117	119	-9	-9	172	178	158	171	182	191	95	113	172	175
aegypti	Miami29	Miami, FL	USA	197	209	184	188	128	130	147	160	188	188	115	121	115	119	166	166	158	171	188	188	113	113	166	172
aegypti	Miami3	Miami, FL	USA	195	209	188	188	128	130	156	159	184	184	115	121	117	131	168	178	158	159	182	191	95	113	166	166
aegypti	Miami30	Miami, FL	USA	197	209	188	188	128	128	156	160	184	188	119	121	115	151	168	178	156	162	182	182	113	113	148	166
aegypti	Miami31	Miami, FL	USA	195	195	184	188	128	130	147	148	184	184	115	121	117	119	174	176	158	168	182	188	113	113	166	175
aegypti	Miami32	Miami, FL	USA	197	209	188	188	128	130	154	157	184	184	115	117	115	131	172	172	158	159	188	191	113	113	166	175
aegypti	Miami33	Miami, FL	USA	197	209	184	188	128	130	147	162	184	188	117	117	129	131	178	178	168	171	191	191	95	113	166	166
aegypti	Miami34	Miami, FL	USA	197	209	186	188	128	128	158	161	184	188	117	119	119	143	168	178	159	162	191	194	113	113	166	166
aegypti	Miami35	Miami, FL	USA	195	209	188	188	128	130	156	165	184	188	117	117	117	143	166	168	159	168	182	182	113	113	166	166
aegypti	Miami36	Miami, FL	USA	195	197	184	188	130	130	158	159	188	188	119	119	114	115	176	178	171	171	191	191	113	113	166	166
aegypti	Miami37	Miami, FL	USA	197	197	188	188	128	130	147	154	184	188	117	121	115	117	168	170	158	159	191	191	95	113	166	172
aegypti	Miami38	Miami, FL	USA	197	197	184	188	128	130	152	156	-9	-9	115	117	-9	-9	168	170	159	159	191	191	95	113	172	175
aegypti	Miami39	Miami, FL	USA	197	197	184	188	128	130	152	154	184	184	115	117	115	117	168	178	158	159	191	191	113	113	172	175
aegypti	Miami4	Miami, FL	USA	197	209	184	188	128	130	156	158	184	188	117	121	115	151	176	178	156	158	182	182	113	113	166	172
aegypti	Miami40	Miami, FL	USA	197	209	188	188	130	130	156	159	184	184	119	119	115	151	172	172	156	158	188	191	113	113	166	172
aegypti	Miami41	Miami, FL	USA	197	209	184	188	128	130	156	158	184	188	117	121	119	151	168	178	156	158	182	182	113	113	166	172
aegypti	Miami42	Miami, FL	USA	197	197	188	188	128	130	147	154	184	188	121	121	115	117	168	170	159	159	191	191	113	113	166	166
aegypti	Miami43	Miami, FL	USA	195	197	182	186	128	130	147	158	184	188	119	119	115	117	172	172	168	171	182	188	113	113	166	172
aegypti	Miami44	Miami, FL	USA	195	197	184	186	130	130	159	161	184	188	119	121	115	117	170	170	156	171	191	191	113	113	166	166
aegypti	Miami45	Miami, FL	USA	201	209	186	188	128	130	156	157	184	188	117	117	-9	-9	172	172	159	171	191	191	95	113	166	166
aegypti	Miami46	Miami, FL	USA	195	209	188	188	128	130	152	154	184	188	115	117	115	143	172	178	158	168	182	182	113	113	172	172
aegypti	Miami47	Miami, FL	USA	197	197	184	188	128	130	156	156	184	184	119	119	-9	-9	166	178	158	171	188	191	113	113	166	175
aegypti	Miami5	Miami, FL	USA	197	209	182	188	128	130	159	160	184	184	117	121	115	117	178	178	168	168	182	191	113	113	166	172
aegypti	Miami6	Miami, FL	USA	209	209	186	188	130	130	147	154	188	188	119	119	115	115	172	172	159	171	188	188	113	113	172	175
aegypti	Miami7	Miami, FL	USA	197	209	184	188	128	130	147	156	184	188	115	117	115	115	176	176	158	168	182	191	113	113	172	175
aegypti	Miami8	Miami, FL	USA	197	209	184	188	130	130	154	154	184	184	117	117	129	145	172	176	158	168	191	191	113	113	166	175
aegypti	Miami9	Miami, FL	USA	195	209	188	188	128	130	154	162	184	184	121	121	115	117	168	178	156	168	182	188	113	113	166	175
